# Supplementary material for: The genetics of low and high birthweight and their relationship with cardiometabolic disease
Source: Diabetologia. 2025 Apr 10;68(7):1452–62. doi: 10.1007/s00125-025-06420-8 (PMC12176956; doi:10.1007/s00125-025-06420-8)
Supplement: Supplementary file 2 — ESM Tables (XLSX 155 KB) [file 125_2025_6420_MOESM2_ESM.xlsx]

## Sheet: ESM Table 1 - N individuals
ESM Table 1: Number of individuals in each GWAS analysisa
Analysis	Cases	Controls
Low versus normal	20,947	207,506
High versus normal	12,715	207,506
aIndividuals with birthweights in the normal range are listed as controls

## Sheet: ESM Table 2 -LDscore phenotypes
ESM Table 2: List of phenotypes for bivariate LD score regression genetic correlation analysis
Phenotype	Cohort	Reference
Own birthweight	EGG Consortium	Warrington et al 2019(1)
Birthweight (all values)	UK Biobank	Current analysis
Birthweight between 2.5-4.5kg	UK Biobank	Current analysis
Winsorized Birthweight	UK Biobank	Current analysis
Infant head circumference	EGG Consortium	Taal et al 2012(2)
Birth length	EGG Consortium	van der Valk et al 2015(3)
Childhood height	EGG Consortium	Cousminer et al 2013(4)
Adult height	Giant Consortium	Yengo et al 2022(5)
Waist circumference	Giant Consortium	Shungin et al 2015(6)
Hip Circumference	Giant Consortium	Shungin et al 2015(6)
Waist to hip ratio	Giant Consortium	Shungin et al 2015(6)
Body mass index	Giant Consortium	Yengo et al 2018(7)
Obesity (adult)	Giant Consortium	Berndt et al 2013(8)
Obesity (child)	EGG Consortium	Bradfield et al 2019(9)
Pubertal growth	EGG Consortium	Cousminer et al 2013(4)
Late growth	EGG Consortium	Cousminer et al 2013(4)
Coronary artery disease	CARDIoGRAM Consortium	the CARDIoGRAMplusC4D Consortium 2015(10)
High blood pressure	UK Biobank	http://www.nealelab.is/uk-biobank
Systolic blood pressure	UK Biobank	http://www.nealelab.is/uk-biobank
Diastolic blood pressure	UK Biobank	http://www.nealelab.is/uk-biobank
Total cholesterol	Global Lipids Genetics Consortium	Global Lipids Genetics Consortium 2013(11)
Triglycerides	Global Lipids Genetics Consortium	Global Lipids Genetics Consortium 2013(11)
Low-density lipoprotein	Global Lipids Genetics Consortium	Global Lipids Genetics Consortium 2013(11)
High-density lipoprotein	Global Lipids Genetics Consortium	Global Lipids Genetics Consortium 2013(11)
Type 2 diabetes	DIAGRAM Consortium	Mahajan et al 2022(12)
2-hour post OGTT glucose	MAGIC Consortium	Chen et al 2021(13)
Fasting glucose	MAGIC Consortium	Chen et al 2021(13)
Fasting insulin	MAGIC Consortium	Chen et al 2021(13)
HOMA-B	MAGIC Consortium	Manning et al 2012(14)
HOMA-IR	MAGIC Consortium	Manning et al 2012(14)
HbA1C	MAGIC Consortium	Chen et al 2021(13)
References
1	Warrington NM, Beaumont RN, Horikoshi M, Day FR, Helgeland Ø, Laurin C, et al. Maternal and fetal genetic effects on birth weight and their relevance to cardio-metabolic risk factors. Nature Genetics. 2019;51(5):804-14.
2	Taal HR, Pourcain BS, Thiering E, Das S, Mook-Kanamori DO, Warrington NM, et al. Common variants at 12q15 and 12q24 are associated with infant head circumference. Nat Genet. 2012;44(5):532-8.
3	van der Valk RJ, Kreiner-Møller E, Kooijman MN, Guxens M, Stergiakouli E, Sääf A, et al. A novel common variant in DCST2 is associated with length in early life and height in adulthood. Hum Mol Genet. 2015;24(4):1155-68.
4	Cousminer DL, Berry DJ, Timpson NJ, Ang W, Thiering E, Byrne EM, et al. Genome-wide association and longitudinal analyses reveal genetic loci linking pubertal height growth, pubertal timing and childhood adiposity. Hum Mol Genet. 2013;22(13):2735-47.
5	Yengo L, Vedantam S, Marouli E, Sidorenko J, Bartell E, Sakaue S, et al. A saturated map of common genetic variants associated with human height. Nature. 2022;610(7933):704-12.
6	Shungin D, Winkler TW, Croteau-Chonka DC, Ferreira T, Locke AE, Mägi R, et al. New genetic loci link adipose and insulin biology to body fat distribution. Nature. 2015;518(7538):187-96.
7	Yengo L, Sidorenko J, Kemper KE, Zheng Z, Wood AR, Weedon MN, et al. Meta-analysis of genome-wide association studies for height and body mass index in ∼700000 individuals of European ancestry. Hum Mol Genet. 2018;27(20):3641-9.
8	Berndt SI, Gustafsson S, Mägi R, Ganna A, Wheeler E, Feitosa MF, et al. Genome-wide meta-analysis identifies 11 new loci for anthropometric traits and provides insights into genetic architecture. Nature Genetics. 2013;45(5):501-12.
9	Bradfield JP, Vogelezang S, Felix JF, Chesi A, Helgeland Ø, Horikoshi M, et al. A trans-ancestral meta-analysis of genome-wide association studies reveals loci associated with childhood obesity. Hum Mol Genet. 2019;28(19):3327-38.
10	Nikpay M, Goel A, Won H-H, Hall LM, Willenborg C, Kanoni S, et al. A comprehensive 1000 Genomes–based genome-wide association meta-analysis of coronary artery disease. Nature Genetics. 2015;47(10):1121-30.
11	Willer CJ, Schmidt EM, Sengupta S, Peloso GM, Gustafsson S, Kanoni S, et al. Discovery and refinement of loci associated with lipid levels. Nature Genetics. 2013;45(11):1274-83.
12	Mahajan A, Spracklen CN, Zhang W, Ng MCY, Petty LE, Kitajima H, et al. Multi-ancestry genetic study of type 2 diabetes highlights the power of diverse populations for discovery and translation. Nat Genet. 2022;54(5):560-72.
13	Chen J, Spracklen CN, Marenne G, Varshney A, Corbin LJ, Luan Ja, et al. The trans-ancestral genomic architecture of glycemic traits. Nature Genetics. 2021;53(6):840-60.
14	Manning AK, Hivert M-F, Scott RA, Grimsby JL, Bouatia-Naji N, Chen H, et al. A genome-wide approach accounting for body mass index identifies genetic variants influencing fasting glycemic traits and insulin resistance. Nature Genetics. 2012;44(6):659-69.

## Sheet: ESM Table 3 - SNP Heritability
ESM Table 3: SNP heritabilities (h2SNP) and measures of genomic inflation in the different birthweight GWAS
	Observed h2SNP (SE)	Lambda GC	Mean Chi2	LD Score Regression Intercept (SE)	Ratio (SE)
Birthweight (All Values)	0.1063 (0.0051)	1.3685	1.5666	1.0708 (0.0132)	0.1249 (0.0234)
Truncated Birthweight	0.0778 (0.005)	1.3101	1.4319	1.0691 (0.0121)	0.16 (0.028)
Winzorised Birthweight	0.1136 (0.0066)	1.4281	1.6433	1.1176 (0.0157)	0.1829 (0.0245)
Low vs Normal Birthweight	0.2649 (0.0204)	1.1683	1.2183	1.0476 (0.0084)	0.2178 (0.0386)
High vs Normal Birthweight	0.0281 (0.0028)	1.1144	1.1433	1.0228 (0.0075)	0.1593 (0.0521)

## Sheet: ESM Table 4 - Categorical GWAS
ESM Table 4: Variants reaching genome-wide significance in the GWAS of high vs normal birthweight and low vs normal birthweighta
GWAS	Variant	# Locus	Nearest gene	Chromosome	Position (bp)	Effect allele	Other allele	MAF	Betad	Sed	P-value High Birthweight	P-value Low Birthweight	P-value GWAS full distribution	P-value GWAS truncated sample	P-value GWAS Winsorized sample	P-value DECODE Own Birthweight	P-value DECODE Offspring Birthweight	P-value Warrington et al. Own Birthweight	P-value Warrington et al. Offspring Birthweight	P-value Maternal Gestational Age	P-value Offspring Gestational Age	#Indepedent Significant SNPs	Independent Significant SNPs
High BW	rs11889583c	1	EPAS1	2	46484882	T	C	0.30335	0.110693	0.0149467	9.74541e-14	3.48305e-08	6.3e-42	1.1e-29	9.4e-49	NA	NA	5.07e-46	8.28e-18	0.06491	0.8805	Not in FUMA reference panel	-
High BW	rs11708067	2	ADCY5	3	123065778	G	A	0.2474	0.12069	0.014856	8.24518e-16	3.74438e-05	7.6e-36	7.7e-25	6.9e-42	4.2e-53	0.32	1.59e-42	0.674384	0.006323	0.0004209	5	rs11708067;rs2332509;rs7612096;rs4072921;rs775209975
High BW	rs5852332	2	ADCY5	3	123100882	GA	G	0.217	-0.097865	0.016321	1.54195e-09	0.00025473	8.7e-15	2.4e-06	2.4e-17	5.8e-05	0.0019	NA	NA	NA	NA	3	rs5852332;rs775209975;rs2332509
High BW	rs13322435	3	LINC00880	3	156795468	G	A	0.407	-0.131693	0.0135956	2.72521e-22	6.17334e-07	2.7e-66	1.2e-51	4.6e-76	4.3e-99	1.3e-16	3.29e-82	2.61e-13	0.276	0.0009227	4	rs13322435;3:156813672_GA_G;rs1994125;rs12639276
High BW	rs7766070	4	CDKAL1	6	20686573	A	C	0.2707	-0.082664	0.0151538	4.18321e-08	0.0588952	6.9e-24	1.9e-27	2.6e-30	3e-49	0.088	1.57e-44	0.116296	0.3381	0.4609	1	rs7766070
High BW	rs9358913	5	HIST1H4F	6	26239404	G	A	0.2616	-0.0933038	0.0152746	8.03563e-10	0.124837	1e-09	0.00041	4.2e-11	2.3e-11	1.4e-06	7.61e-09	7.75e-05	0.4751	0.3729	1	rs9358913
High BW	rs798498	6	AMZ1:GNA12	7	2795882	G	T	0.3101	-0.0942105	0.0144673	6.09397e-11	0.00442976	1.3e-15	1.1e-08	5.6e-18	6.6e-15	1.7e-09	1.57e-12	2.54e-08	0.002364	0.3798	3	rs798498;rs4719646;rs1183079
High BW	rs138715366	7	YKT6	7	44246271	T	C	0.009009	-0.620505	0.0948241	6.79204e-13	1.09883e-07	3.4e-52	1.6e-45	1.4e-58	3.2e-69	1.8e-15	4.04e-61	2.45e-13	0.4728		1	rs138715366
High BW	rs60417486	8	PTCH1	9	98262178	A	G	0.08925	0.140603	0.0218392	2.34412e-10	0.105946	7.4e-21	9.5e-18	1.4e-26	5.1e-25	5.1e-08	6.39e-22	1.75e-06	0.8953	0.5693	2	rs60417486;rs112191650
High BW	rs28429551	9	GPSM1	9	139243334	A	T	0.2367	-0.0830269	0.0149631	3.49534e-08	0.00130179	2.6e-18	3.5e-11	1.1e-19	1.7e-17	3.2e-07	5.13e-15	5.57e-06	0.6874	0.637	1	rs28429551
High BW	rs410244	10	KCNQ1:KCNQ1OT1	11	2670218	C	T	0.09957	-0.11985	0.0220426	3.69811e-08	0.077614	8e-08	0.00017	2.3e-08	NA	NA	NA	NA	NA	NA	1	rs410244
High BW	rs67254669	11	ABCC8	11	17470143	G	A	0.00105	0.845316	0.134131	9.8935e-09	0.0276548	4.2e-14	3.1e-05	1.3e-14	NA	NA	1.04e-05	0.037923	NA	NA	1	rs67254669
High BW	rs76895963	12	CCND2	12	4384844	G	T	0.0212255	0.262743	0.0446184	1.12959e-08	5.55763e-05	7.2e-22	1.2e-10	5.2e-23	NA	NA	2.45e-13	5.22e-09	7.956e-07	0.4871	Not in FUMA reference panel	-
High BW	rs1979440	13	HMGA2	12	66346624	C	T	0.4115	-0.0931982	0.0135176	4.89666e-12	0.0013676	9.8e-33	6e-27	2.4e-37	6.4e-48	1.5e-12	7.49e-44	4.91e-12	0.19	0.8612	3	rs1979440;rs7970350;rs1585897
High BW	rs761210718	13	RP11-366L20.4	12	66400702	A	AAG	0.3717	-0.0779119	0.013797	1.50636e-08	1.59041e-05	1.2e-23	5.8e-14	6.3e-26	NA	NA	0.002608	NA	NA	NA	1	rs761210718
High BW	rs4562b	14	RP1-4G17.5:CLDN7	17	7163739	G	A	0.3944	0.0833356	0.0135675	7.50983e-10	2.72308e-08	3.6e-28	3.3e-12	4.8e-28	5.5e-30	3.1e-10	NA	2.22e-07	0.1307	0.6643	2	rs4562;rs57508443
Low BW	rs1374205c	1	EPAS1	2	46484188	C	T	0.301593	-0.0662578	0.0115913	3.96735e-13	1.22577e-08	8.3e-42	2.1e-29	2.6e-48	NA	NA	6.79e-47	7.31e-18	0.06655	0.8651	Not in FUMA reference panel	-
Low BW	7:23508740_AATTG_A	2	IGF2BP3	7	23508740	A	AATTG	0.2594	0.0706303	0.011689	0.000612322	1.8068e-09	5.8e-23	2.5e-13	1.4e-23	NA	NA	0.006207	NA	NA	NA	1	7:23508740_AATTG_A
Low BW	rs390200b	3	DLG4	17	7109995	G	A	0.4065	-0.0678372	0.0104864	1.6135e-08	1.07359e-10	4.1e-30	1.1e-12	7.8e-31	1.4e-26	6.1e-10	1.21e-24	1.53e-07	0.1334	0.9937	3	rs390200;rs2654185;rs17805277
aIn both instances, individuals with normal birthweight are classified as controls in these analyses
bSNPs are r2=0.623 in White British Population
cSNPs are r2=1 in White British Population
dBeta and SE refers to the GWAS where the SNP was discovered
bp = base pair position
MAF = Minor allele frequency
SE = Standard error

## Sheet: ESM Table 5 -GWAS winsorized
ESM Table 5: Variants reaching genome-wide significance in the winsorized GWAS of birthweight
SNP	# Locus	Nearest gene	Chromosome	Position (bp)	Other allele	Effect allele	MAF	Beta	SE	P-value GWAS Winsorized sample	P-value GWAS full distribution	P-value GWAS truncated sample	P-value DECODE Own Birthweight	P-value DECODE Offspring Birthweight	P-value Warrington et al. Own Birthweight	P-value Warrington et al. Offspring Birthweight	P-value Maternal Gestational Age	P-value Offspring Gestational Age	P-value from mtCOJO test	#Indepedent Significant SNPs	Independent Significant SNPs
rs762697277	1	LUZP1	1	23468339	A	AT	0.2873	0.0099372	0.0017971	3.2e-08	6.2e-08	0.00035	NA	NA	NA	NA	NA	NA	NA	1	rs762697277
rs2367162	2	SLC2A1-AS1	1	43451338	C	T	0.09841	0.0173093	0.00255897	1.3e-11	4.1e-11	9.2e-07	1.4e-13	0.0016	4.22e-10	0.010865	0.5335	0.04295	3.52698e-10	2	rs2367162;rs112761111
rs2886876	2	SLC2A1-AS1	1	43432741	G	A	0.2078	0.0123982	0.00185987	2.6e-11	2.1e-08	7.5e-08	2.5e-10	0.18	4.83e-09	0.309553	0.8975	0.5331	9.79201e-11	4	rs2886876;rs75244136;rs841855;rs710221
rs3008870	3	MIER1	1	67418027	T	C	0.2634	0.0106643	0.00169802	3.4e-10	1.1e-09	7.9e-05	4e-08	0.0011	2.48e-07	0.005061	0.2693	0.7337	1.54174e-08	1	rs3008870
1:113501899_AGGT_A	4	SLC16A1-AS1	1	113501899	A	AGGT	0.2286	0.0109455	0.00183185	2.3e-09	4.5e-09	3.4e-06	NA	NA	0.06917	NA	NA	NA	NA	1	1:113501899_AGGT_A
rs905938	5	DCST2	1	154991389	C	T	0.2465	-0.0146796	0.00171075	9.4e-18	4.8e-15	4.4e-11	5.4e-22	1.6e-09	2.77e-19	1.46e-07	0.7055	0.009965	5.41875e-17	5	rs905938;rs35659598;rs6426985;rs77885114;rs11264295
rs141845046	5	ZBTB7B	1	154987704	T	C	0.02982	-0.0474657	0.00521009	8.2e-20	1.8e-19	8.3e-09	1.6e-20	6.3e-09	3.37e-16	3.4e-06	0.5903	0.1813	4.13968e-18	5	rs141845046;rs147847496;rs61812109;rs61813631;rs77885114
rs4845394	5	KCNN3	1	154808287	A	G	0.4553	0.00848276	0.0015499	4.4e-08	1.7e-07	8.7e-07	1.2e-06	0.00039	2.4e-07	9.8e-05	0.6701	0.03383	7.34373e-08	3	rs4845394;rs6426985;rs35659598
rs777458851	5	RNU4-19P	1	155861276	C	CA	0.3757	-0.0102845	0.00160512	1.5e-10	8.7e-09	3e-07	NA	NA	NA	NA	NA	NA	NA	5	rs777458851;rs529429988;rs2364403;rs4330912;rs772328360
rs530332020	5	ARHGEF2	1	155961068	T	C	0.002982	-0.0479717	0.0075249	1.8e-10	7.2e-09	9.1e-06	NA	NA	NA	NA	NA	NA	NA	3	rs530332020;rs61813631;rs114940022
rs3754053	6	FCGR3A:FCGR2B	1	161575844	G	C	0.4095	0.0098662	0.00157281	3.5e-10	4.7e-09	1.5e-05	2.9e-07	0.00048	1.61e-08	0.000228	0.415	0.1528	8.41583e-09	5	rs3754053;rs72480273;rs567890117;rs200030468;rs148396952
rs332393	6	RP11-25K21.6	1	161505600	C	T	0.4543	-0.00857126	0.00154255	2.8e-08	2.8e-07	1e-05	0.00059	0.29	0.00274	NA	0.7389	NA	9.18568e-08	4	rs332393;rs200030468;rs148396952;rs72480273
rs10913200	7	PAPPA2	1	176521655	A	G	0.02286	0.0275802	0.00451368	9.9e-10	3.4e-09	1.3e-07	1.4e-12	1.7e-08	2.02e-10	4.01e-07	0.3015	0.9877	7.84829e-08	1	rs10913200
rs78444298	8	EDEM3	1	184672098	A	G	0.01491	0.0302877	0.00549567	3.6e-08	2.4e-07	0.00015	1.1e-07	0.0081	3.54e-06	0.046227	0.3856	0.7449	7.37124e-07	1	rs78444298
rs11119839	9	DTL	1	212246137	G	A	0.497	-0.00858417	0.00151295	1.4e-08	7.4e-08	3e-05	0.00076	0.67	0.000755	NA	0.6198	NA	2.07569e-07	1	rs11119839
1:214181765_AC_A	10	PROX1	1	214181765	A	AC	0.2475	-0.0116005	0.00174477	3e-11	1.9e-10	2.4e-06	NA	NA	0.065335	NA	NA	NA	NA	2	1:214181765_AC_A;rs340874
rs3806315	11	PTPN14	1	214724668	A	G	0.4115	-0.00941371	0.00154497	1.1e-09	2e-08	8.4e-09	3.4e-12	0.00027	2.78e-11	0.000106	0.1866	0.04017	3.91758e-08	2	rs3806315;rs12745587
rs114592116	11	PTPN14	1	214749573	A	G	0.05169	0.02282	0.0038933	4.6e-09	1.1e-08	2.1e-05	6.8e-06	0.91	5.9e-07	0.931185	0.2654	0.3017	9.89852e-08	2	rs114592116;rs12745587
rs12692386	12	ADAM17	2	9695906	G	A	0.331	-0.0140829	0.00160725	1.9e-18	1.7e-17	1.4e-10	6.9e-19	3.1e-08	1.22e-15	2.78e-08	0.845	0.5992	2.20293e-17	14	rs12692386;rs12329030;rs34045067;2:9565536_AGATGAATAAAAGCATG_A;rs62118850;rs7606511;2:9591845_CT_C;rs149862546;rs62120282;rs71437665;2:9629854_CAAAA_C;rs6747020;2:9644892_GA_G;rs12475061
rs70948817	12	CPSF3	2	9597276	ATG	A	0.2276	0.0134825	0.00195675	5.6e-12	1.3e-11	2.8e-06	NA	NA	NA	NA	NA	NA	NA	5	rs70948817;rs149862546;rs62118850;rs7606511;2:9591845_CT_C
2:23896733_CCCA_C	13	KLHL29	2	23896733	C	CCCA	0.3171	-0.0117251	0.00163819	8.2e-13	1.2e-12	1.1e-08	NA	NA	0.000437	NA	NA	NA	NA	9	2:23896733_CCCA_C;rs6713979;rs6650796;rs144333086;rs573691519;rs137976977;rs111777267;rs72781675;rs4665627
rs376712647	14	AC016735.1	2	43218389	C	T	0.2942	0.00911397	0.00165986	4e-08	2.5e-08	1.7e-06	0.27	0.56	NA	NA	NA	NA	NA	1	rs376712647
rs72790949	15	PLEKHH2	2	43858032	C	T	0.2296	-0.0101379	0.00174636	6.4e-09	1.2e-07	8.2e-07	7.8e-07	0.00067	3.49e-06	0.000777	0.6181	0.5577	5.36914e-08	1	rs72790949
rs11889583	16	AC016696.1	2	46484882	T	C	0.2883	-0.0248845	0.00169574	9.4e-49	6.3e-42	1.1e-29	1.3e-62	2.2e-23	5.07e-46	8.28e-18	0.06491	0.8805	2.62098e-42	10	rs11889583;rs6727211;rs6727698;rs7597315;rs2881321;rs1374203;rs7589968;rs4952813;rs7596658;rs11679697
rs4953353	16	EPAS1	2	46567276	T	G	0.3698	0.0102835	0.00158649	9.1e-11	1.9e-08	2.9e-07	9.7e-14	0.045	3.45e-11	0.085575	0.6652	0.2691	2.17245e-10	2	rs4953353;rs1900593
rs78207821	16	AC016696.1	2	46498067	A	G	0.09742	-0.0160079	0.00273335	4.7e-09	2e-08	9.4e-06	3.6e-10	6.6e-05	1.73e-09	1.05e-05	0.8197	0.8817	2.92786e-08	3	rs78207821;rs2881321;rs7589968
rs561437570	16	EPAS1	2	46524313	A	G	0.00994	-0.0368561	0.0054804	1.8e-11	3.6e-09	2e-06	0.11	0.89	NA	NA	NA	NA	NA	4	rs561437570;rs72797411;rs74724495;rs75012349
rs371008522	16	TMEM247	2	46658712	C	CCAGGCA	0.4066	-0.0120775	0.00156637	1.3e-14	3e-13	9.2e-11	NA	NA	NA	NA	NA	NA	NA	7	rs371008522;rs7557190;rs4952834;rs1900593;rs13011481;rs1447563;rs7587138
rs540094006	16	RP11-333I13.1	2	47001795	GTCA	G	0.2256	-0.0107494	0.00188648	1.2e-08	1.6e-07	0.00011	NA	NA	NA	NA	NA	NA	NA	2	rs540094006;rs4952834
rs12472865	17	WDPCP	2	63771769	T	C	0.2097	0.0098582	0.00180195	4.5e-08	2.5e-06	4.1e-07	5e-09	0.13	5.77e-07	0.499169	0.2174	0.8775	1.00411e-06	1	rs12472865
2:109208252_TTTTTG_T	18	LIMS1	2	109208252	T	TTTTTG	0.4543	0.00966932	0.00154546	3.9e-10	1.1e-10	9e-07	NA	NA	0.092798	NA	NA	NA	NA	4	2:109208252_TTTTTG_T;2:109353458_CT_C;2:109070241_TA_T;rs2953739
2:111875799_GA_G	19	ACOXL	2	111875799	G	GA	0.4672	-0.00938794	0.00154265	1.2e-09	2.5e-09	4.6e-06	NA	NA	NA	NA	NA	NA	NA	2	2:111875799_GA_G;rs9636364
rs11680809	20	IL1B	2	113570809	A	C	0.4294	-0.00900455	0.00152485	3.5e-09	7.8e-08	3.2e-07	2.6e-06	0.86	2.82e-08	0.738084	0.3208	0.0001802	6.56767e-08	1	rs11680809
rs6706968	21	AC073257.1	2	121310269	C	A	0.4592	-0.00929936	0.00154064	1.6e-09	2.1e-08	7.1e-05	7.9e-10	0.011	1.32e-08	0.022118	0.6105	0.54	1.69968e-08	2	rs6706968;rs12623454
rs56188432	22	ACVR1C	2	158406865	G	A	0.000994	-0.149975	0.0155125	4.1e-22	3.2e-21	5.9e-14	6.4e-24	2e-10	1.38e-16	2.04e-07	NA	NA	NA	1	rs56188432
rs562689781	22	ERMN	2	158202870	G	T	0.000994	-0.125041	0.0167993	9.8e-14	7e-13	1e-06	NA	NA	NA	NA	NA	NA	NA	1	rs562689781
rs182791765	22	AC108057.1	2	157920560	T	C	0.001988	-0.0917735	0.0140511	6.5e-11	1.1e-10	7.4e-06	NA	NA	NA	NA	NA	NA	NA	1	rs182791765
2:158357452_TA_T	22	CYTIP	2	158357452	T	TA	0.1759	-0.0131477	0.00223336	3.9e-09	1.8e-07	1.2e-06	NA	NA	NA	NA	NA	NA	NA	2	2:158357452_TA_T;rs534657737
rs570849899	22	RPLP0P7	2	157747601	C	T	0.000994	-0.100403	0.0183482	4.4e-08	2.1e-07	0.0035	NA	NA	NA	NA	NA	NA	NA	1	rs570849899
rs11575194	23	IGFBP5	2	217543728	A	G	0.03082	0.0212232	0.00368149	8.2e-09	4.7e-07	6.8e-07	9.5e-09	3.4e-06	2.07e-07	5.51e-05	0.0004073	0.1068	3.5138e-11	1	rs11575194
rs111864601	24	CUL3	2	225388104	TA	T	0.4533	0.00891054	0.00155073	9.1e-09	1.6e-07	0.00015	NA	NA	NA	NA	NA	NA	NA	1	rs111864601
rs13404263	25	AC068138.1	2	227020399	A	G	0.1531	-0.0146237	0.00207309	1.7e-12	1.7e-10	2.7e-09	2.8e-14	0.024	3.15e-12	0.033829	0.4698	0.08801	2.5326e-12	6	rs13404263;2:227026049_TA_T;rs62189677;rs62188981;rs6756172;rs75276025
rs7374686	26	KBTBD8	3	67075271	G	A	0.1203	0.0150602	0.00248574	1.4e-09	1.4e-09	3.8e-05	2e-06	1.2e-05	2.28e-05	0.000375	0.446	0.3699	2.12349e-08	5	rs7374686;rs139250254;rs111616296;rs2886044;rs114707650
rs11708067	27	ADCY5	3	123065778	G	A	0.171	-0.0238557	0.00175927	6.9e-42	7.6e-36	7.7e-25	4.2e-53	0.32	1.59e-42	0.674384	0.006323	0.0004209	2.24777e-43	7	rs11708067;rs200989924;rs7612096;rs146834915;rs11720939;rs775209975;rs77902685
rs4677883	27	ADCY5	3	123052018	C	A	0.2117	-0.0171736	0.00194982	1.3e-18	8.8e-16	1.5e-08	3e-15	2.9e-18	2.44e-12	8.9e-15	4.18e-06	0.01088	6.73902e-13	7	rs4677883;rs56975164;rs200989924;rs3828393;rs6777397;rs62262651;rs775209975
rs2667456	27	PDIA5	3	122870721	T	C	0.4006	0.00898657	0.00161038	2.4e-08	7.1e-07	0.00021	0.00036	0.5	0.00389	NA	0.9954	NA	2.81402e-07	3	rs2667456;rs3828393;rs62262651
rs6776756	28	RP11-475N22.4	3	128215821	A	G	0.3658	0.00841337	0.00153842	4.5e-08	1.5e-07	1.8e-06	7.6e-06	3.6e-08	0.000181	2.21e-06	0.3923	0.392	5.38527e-07	1	rs6776756
rs199951373	29	XRN1	3	142088497	T	A	0.1501	-0.0138569	0.00226706	9.8e-10	2.4e-08	3.3e-07	NA	NA	NA	NA	NA	NA	NA	2	rs199951373;rs6440100
rs62274603	30	RP11-680B3.2	3	148620711	A	T	0.3907	0.0114049	0.0015507	1.9e-13	2.3e-12	2.4e-10	0.057	0.0072	NA	NA	NA	NA	NA	3	rs62274603;rs9813166;rs3836277
rs13322435	31	LINC00880	3	156795468	G	A	0.4066	0.02867	0.00155339	4.6e-76	2.7e-66	1.2e-51	4.3e-99	1.3e-16	3.29e-82	2.61e-13	0.276	0.0009227	6.9143e-73	12	rs13322435;rs7617389;rs62274099;3:156813672_GA_G;rs62274120;rs1994125;rs931244;rs13080377;rs56357317;rs4368453;rs74822184;rs73170826
rs12495290	31	LINC00880	3	156819988	A	G	0.1541	-0.0172087	0.00218598	3.5e-15	8.5e-13	1.2e-11	7e-16	0.0054	1.05e-13	0.0003	0.1619	0.761	5.04492e-13	4	rs12495290;rs77357906;rs13091434;rs62274099
rs11709779	32	KLF7P1	3	170649012	T	C	0.3598	-0.00909331	0.0015712	7.1e-09	3.6e-08	0.00018	1.8e-06	0.19	2.32e-05	0.12034	0.6716	0.9569	1.4069e-08	2	rs11709779;rs9857741
rs11711420	33	KLHL24	3	183349010	G	T	0.2575	0.0114806	0.00174127	4.3e-11	1.1e-10	1.1e-07	1.1e-10	0.11	3.22e-10	0.094726	0.07139	0.3135	7.24883e-12	1	rs11711420
rs11545169	34	EIF2B5:PSMD2	3	184020542	T	G	0.159	0.0112191	0.00205377	4.7e-08	1.9e-07	1.3e-06	1.3e-09	0.06	2.24e-08	0.05389	0.06359	0.4319	2.57329e-06	1	rs11545169
rs4144829	35	LCORL	4	17903654	T	C	0.2913	0.0167912	0.0017238	2e-22	1.6e-19	4.9e-21	1.7e-34	7.1e-12	4.32e-34	6.71e-11	0.004003	0.9007	1.60001e-17	5	rs4144829;rs79320874;rs2169033;rs35662238;rs1395371
rs7671110	35	LCORL	4	17874089	T	C	0.1252	0.0191158	0.00209102	6.1e-20	1.7e-17	1.3e-14	4.3e-27	2.4e-06	3.37e-25	2.44e-06	0.2104	0.9614	6.41793e-17	5	rs7671110;4:17996828_AT_A;rs1993638;rs35662238;rs113474791
rs9993149	36	RP11-83C7.1	4	38404640	G	T	0.4861	-0.00885162	0.00151519	5.2e-09	1.7e-07	5.2e-07	3.1e-08	0.0053	8.04e-08	0.004102	0.2114	0.737	1.64456e-07	4	rs9993149;rs6846881;rs201290569;rs4399999
rs2291714	37	AC142293.3:AREGB	4	75485813	T	C	0.3141	-0.0100258	0.00182217	3.8e-08	5.6e-09	0.0021	NA	NA	0.001689	0.209175	0.179	NA	1.39835e-08	1	rs2291714
rs1015521	38	TET2	4	106115450	T	G	0.3419	-0.0145126	0.00161374	2.4e-19	5.5e-18	5.6e-12	5.9e-19	3e-18	1.38e-15	6.38e-16	0.004489	0.04598	3.39341e-15	12	rs1015521;4:106125385_AAT_A;rs2647246;rs3055846;rs34248068;rs1603705;rs375012980;rs12643660;rs72617743;rs6824908;4:106073735_TTTTC_T;rs10010281
rs6833042	38	RP11-556I14.1	4	106039477	C	T	0.2018	-0.0101586	0.0018378	3.2e-08	4.7e-08	0.00021	3.6e-10	8.6e-14	3.78e-08	5.55e-11	0.2325	0.02447	8.06931e-07	4	rs6833042;rs6824908;4:106125385_AAT_A;rs72617743
rs116794974	39	AC096763.1	4	135009470	C	G	0.01491	-0.0481921	0.00619912	7.6e-15	8.1e-15	8e-11	4.3e-14	3.7e-05	1.83e-12	0.00207	0.08174	0.5954	6.22575e-12	7	rs116794974;rs138548025;rs187325306;rs115629016;rs142453940;rs538091949;rs139919928
rs555760072	39	RP11-427M20.1	4	134760282	A	C	0.000994	-0.0884803	0.0155249	1.2e-08	5.9e-09	2.3e-07	NA	NA	NA	NA	NA	NA	NA	3	rs555760072;rs187325306;rs538091949
rs2131354	40	HHIP	4	145599908	A	G	0.492	-0.0139206	0.00152286	6.2e-20	4.2e-16	3.3e-19	1.1e-27	1.9e-17	3.49e-24	2.82e-16	0.04113	0.785	2.0121e-16	11	rs2131354;rs568298987;4:145642746_GA_G;rs573780512;rs11944404;rs789350;rs4835180;rs12648786;rs6856849;rs72733520;4:145592470_GT_G
rs144574068	40	KRT18P51	4	145513876	TA	T	0.0507	-0.0176515	0.00318475	3e-08	3.4e-06	9e-06	0.01	0.56	0.023596	NA	NA	NA	NA	3	rs144574068;rs72733520;rs76722643
rs11746242	41	UGT3A1	5	35991039	C	G	0.328	-0.0095452	0.00161406	3.3e-09	6.8e-08	6.8e-05	0.0015	0.0019	0.007571	0.010505	0.1089	0.7403	1.64051e-07	2	rs11746242;rs12656216
rs141122696	42	AC116606.1	5	57122449	CTTTG	C	0.1501	0.0165602	0.00194407	1.6e-17	1.1e-14	2.6e-09	NA	NA	2e-05	NA	NA	NA	NA	7	rs141122696;rs10461439;rs71604717;rs34269594;rs769435834;rs10037593;rs72751305
5:57145717_CT_C	42	AC116606.1	5	57145717	C	CT	0.2843	0.0105973	0.00175376	1.5e-09	4.6e-08	2e-06	NA	NA	NA	NA	NA	NA	NA	3	5:57145717_CT_C;rs10461439;rs854045
rs6873192	43	PIK3R1	5	67598184	G	A	0.498	0.00938062	0.00151838	6.5e-10	4.3e-10	2.6e-07	1.6e-10	5.4e-08	1.89e-09	4.67e-07	0.1912	0.1039	2.42744e-08	2	rs6873192;rs28365970
rs376418834	44	LHFPL2	5	77876324	C	T	0.4751	-0.00948239	0.00154076	7.5e-10	7.6e-09	6.2e-06	0.3	0.0063	NA	NA	NA	NA	NA	1	rs376418834
rs538957912	45	RP11-213H15.1	5	90574984	G	C	0.1501	0.0132483	0.00219737	1.6e-09	7.8e-08	2.3e-06	NA	NA	NA	NA	NA	NA	NA	3	rs538957912;rs11386227;rs74667368
rs329114	46	JADE2	5	133857708	C	G	0.4095	-0.0112567	0.0015351	2.3e-13	1.4e-10	6.9e-09	2.3e-12	3e-19	1.11e-10	1.82e-16	0.753	0.07162	3.34588e-12	1	rs329114
rs72813916	47	EBF1	5	158437819	C	T	0.1292	0.0141864	0.00220717	1.3e-10	1.8e-09	3.4e-08	4.7e-12	0.013	4.48e-09	0.027785	0.3381	0.6278	1.10739e-10	2	rs72813916;rs17056298
rs6556349	47	RP11-542A14.1	5	157879264	G	A	0.4414	-0.0101638	0.00152562	2.7e-11	6.8e-12	6.2e-07	2.7e-09	5.6e-17	3.15e-09	4.06e-19	2.151e-18	0.03126	8.19316e-05	5	rs6556349;rs6881817;rs13159918;rs12656357;rs71585962
5:157884160_AC_A	47	RP11-542A14.1	5	157884160	A	AC	0.3986	-0.0085857	0.00155398	3.3e-08	5.5e-08	3.8e-07	NA	NA	0.017318	NA	NA	NA	NA	5	5:157884160_AC_A;rs6881817;rs13159918;rs12656357;rs71585962
rs148833559	48	STC2	5	172755066	A	C	0.000994	-0.130164	0.0194869	2.4e-11	1.3e-09	1.9e-07	3.4e-08	6.7e-06	5.8e-08	5.27e-06	NA	NA	NA	1	rs148833559
rs9368222	49	CDKAL1	6	20686996	A	C	0.2803	0.0197724	0.00172297	1.7e-30	1e-23	6.5e-28	7.2e-50	0.12	3.72e-45	0.153212	0.3363	0.4257	5.44261e-27	13	rs9368222;rs562579797;rs7741604;rs9295480;rs4710946;rs9366354;6:20592699_CT_C;6:20635719_AT_A;rs9295475;rs547873402;rs56676529;rs9368219;rs1012635
rs200499617	49	CDKAL1	6	20666180	AC	A	0.001988	-0.0138798	0.00171683	6.2e-16	8.2e-13	3.7e-16	NA	NA	NA	NA	NA	NA	NA	1	rs200499617
rs9379832	50	HIST1H2BE	6	26186200	G	A	0.3171	0.0127911	0.00176301	4e-13	3e-11	8.7e-06	1.7e-15	8.6e-06	1.06e-13	5.66e-05	0.2191	0.1882	3.01449e-11	4	rs9379832;rs4145878;rs6935954;rs3999543
rs12205495	51	TULP1	6	35484850	A	T	0.2107	-0.0135118	0.00183916	2e-13	6.2e-12	5.1e-10	1.6e-15	1.5e-15	5.03e-13	9.65e-16	0.1722	0.006492	1.84398e-11	11	rs12205495;6:35499601_AAAT_A;rs4713884;6:35517065_AT_A;rs6931945;rs10456431;6:35650893_GTA_G;rs12191777;rs7744287;rs71002565;rs2064317
rs112945592	51	RP11-513I15.6:NUDT3	6	34243989	A	G	0.16	-0.0146474	0.00207497	1.7e-12	1.1e-11	6.8e-09	2.3e-14	1.4e-12	5.18e-12	1.71e-10	0.004136	0.3119	1.82382e-09	14	rs112945592;rs545208118;6:34148764_AAATAATAATAATAAT_A;rs1187126;rs1187117;rs76376137;rs116251328;rs150459394;rs75104038;rs60945917;6:34223939_TA_T;rs551978931;rs13207853;rs9394207
rs9658105	51	PPARD	6	35357674	T	C	0.01789	-0.0223814	0.00398768	2e-08	1.2e-07	2.4e-05	1.5e-06	7.9e-08	4.81e-05	3.1e-06	0.3723	0.6604	5.45863e-07	3	rs9658105;rs113559341;rs545208118
rs11754441	51	FKBP5	6	35620572	A	G	0.2614	0.0133601	0.00173251	1.2e-14	1.5e-12	7.3e-10	3.4e-05	0.26	0.002844	NA	0.003526	NA	2.91975e-10	13	rs11754441;6:35650893_GTA_G;rs768045720;rs9348981;rs71540126;rs7744287;rs71002565;rs2064317;rs6935659;6:35499601_AAAT_A;rs4713884;6:35517065_AT_A;rs6931945
rs9462154	51	MAPK14	6	36004318	A	G	0.4384	0.0100129	0.00157848	2.2e-10	6.6e-09	7.8e-10	0.00031	0.22	0.003072	NA	0.001773	NA	4.35639e-06	5	rs9462154;rs6922865;rs113515924;rs35903333;rs13196204
rs113241799	51	SRPK1	6	35893262	G	A	0.06561	-0.01776	0.00325081	4.7e-08	1.8e-07	1.4e-07	0.0049	0.36	NA	NA	NA	NA	NA	2	rs113241799;rs113559341
rs777259541	51	SRPK1	6	35893067	C	CA	0.3976	0.0102294	0.00166568	8.2e-10	9.5e-09	0.00011	0.6	0.6	NA	NA	NA	NA	NA	4	rs777259541;rs35903333;rs13196204;rs71540126
rs202228093	51	HMGA1	6	34205465	GGAGCCC	G	0.09344	0.0232705	0.00252006	2.6e-20	4.8e-18	7.8e-16	NA	NA	0.157399	NA	NA	NA	NA	16	rs202228093;6:34223939_TA_T;rs551978931;rs190927521;rs13207853;rs1307274;6:34148764_AAATAATAATAATAAT_A;rs1187126;rs114355919;rs1187117;rs76376137;rs116251328;rs150459394;rs9689096;rs75104038;rs60945917
6:34067732_AC_A	51	GRM4	6	34067732	A	AC	0.02386	-0.0226066	0.00411054	3.8e-08	6.6e-08	1.6e-07	NA	NA	0.057173	NA	NA	NA	NA	10	6:34067732_AC_A;6:34148764_AAATAATAATAATAAT_A;rs114355919;rs76376137;rs116251328;rs150459394;rs9689096;rs75104038;rs190927521;rs1307274
rs2395668	52	PIM1	6	37105893	G	A	0.161	0.0113268	0.00204182	2.9e-08	3.2e-07	1.3e-07	2.5e-09	0.0041	1.18e-08	0.00316	0.5136	0.8445	3.00432e-07	1	rs2395668
6:41909521_CCG_C	53	CCND3	6	41909521	C	CCG	0.09245	0.0179795	0.00312855	9.1e-09	1.1e-08	0.00034	NA	NA	0.989025	NA	NA	NA	NA	1	6:41909521_CCG_C
rs12175817	54	AL591034.1	6	53331144	C	A	0.2853	0.016281	0.001697	8.5e-22	4.4e-20	7.9e-10	2.4e-11	0.00013	1.49e-10	4.32e-05	0.004856	0.06592	2.39931e-17	6	rs12175817;rs6903708;rs2139077;rs594260;rs548433;rs4712029
6:53285633_TA_T	54	NANOGP3	6	53285633	T	TA	0.04771	0.0218047	0.00399494	4.8e-08	1.1e-07	0.00095	NA	NA	0.851301	NA	NA	NA	NA	3	6:53285633_TA_T;rs4712029;rs2139077
rs185262229	55	ME1	6	84105136	A	T	0.00994	0.0486558	0.00862881	1.7e-08	6e-08	1.4e-06	9.8e-10	0.018	1.15e-08	0.091163	0.1205	NA	4.57296e-09	1	rs185262229
rs7748510	56	RP11-156F23.2	6	87784311	T	G	0.2356	0.0107605	0.00183609	4.6e-09	1e-07	3.2e-06	3.9e-07	0.031	8.32e-06	0.021139	0.4368	0.9463	5.35841e-08	1	rs7748510
6:88049043_CGTGT_C	56	SMIM8:RP1-102H19.8	6	88049043	C	CGTGT	0.3976	-0.00952169	0.00165769	9.2e-09	3.1e-08	0.00038	NA	NA	NA	NA	NA	NA	NA	1	6:88049043_CGTGT_C
rs555690232	57	SESN1	6	109356751	GA	G	0.1451	-0.0216297	0.00237465	8.3e-20	1.6e-21	3.8e-11	0.17	0.074	NA	NA	NA	NA	NA	4	rs555690232;rs11153160;rs59358669;rs113667720
6:109717034_CT_C	57	PPIL6	6	109717034	C	CT	0.4463	0.00960069	0.00156339	8.2e-10	1.4e-09	3e-06	NA	NA	NA	NA	NA	NA	NA	1	6:109717034_CT_C
6:126744993_AATT_A	58	MIR588	6	126744993	A	AATT	0.4543	0.00935697	0.00152314	8.1e-10	4.1e-07	1.2e-07	NA	NA	0.127334	NA	NA	NA	NA	2	6:126744993_AATT_A;rs34539692
rs1936806	59	RSPO3	6	127451665	T	C	0.4095	-0.00905883	0.00152399	2.8e-09	1.8e-08	2.3e-05	4.4e-11	0.033	3.5e-08	0.075917	0.5288	0.1888	2.94359e-08	2	rs1936806;rs35323862
rs113898003	60	L3MBTL3	6	130341235	C	T	0.2674	0.0101048	0.00171916	4.2e-09	3.4e-09	1.1e-06	5.5e-07	0.099	0.000113	NA	0.7282	NA	1.36655e-08	3	rs113898003;rs55941023;rs9492452
rs113385622	60	L3MBTL3	6	130402567	AT	A	0.2416	-0.010667	0.00172093	5.7e-10	3e-09	5.4e-07	0.06	0.0054	NA	NA	NA	NA	NA	3	rs113385622;rs9492452;rs55941023
rs9399373	61	RN7SKP106	6	141878669	A	T	0.2425	-0.0131951	0.001756	5.7e-14	1.5e-12	2e-10	4.5e-16	0.00026	3.56e-13	0.000601	0.1809	0.5073	2.78202e-14	4	rs9399373;rs12660864;rs200106793;rs7743550
rs6570509	62	GPR126	6	142716286	T	G	0.3201	0.0122812	0.00167382	2.2e-13	1.7e-12	8e-07	9.7e-11	7.5e-06	5.27e-09	0.000373	0.9585	0.8937	1.9626e-12	4	rs6570509;rs35467593;rs34175866;rs262125
rs11376175	62	RP1-67K17.3	6	143056737	CA	C	0.1074	-0.015004	0.00248962	1.7e-09	1.1e-07	7.7e-07	0.44	0.89	NA	NA	NA	NA	NA	3	rs11376175;rs614730;rs9390019
rs7772579	63	ESR1	6	152042502	C	A	0.2714	0.0172438	0.00169197	2.2e-24	1.4e-22	7.8e-17	4.5e-37	7.9e-16	6.43e-28	5.61e-10	0.01836	8.384e-05	1.13154e-25	5	rs7772579;rs2982565;rs12195741;rs71017507;rs851996
rs62437400	64	TULP4	6	158785893	T	C	0.2545	-0.0118173	0.00180179	5.4e-11	2.5e-10	3.9e-05	3.5e-09	0.0012	1.78e-07	0.001536	0.127	0.2214	3.7601e-09	6	rs62437400;rs341154;rs341136;6:158652195_GA_G;rs3884262;6:158771796_CT_C
rs2934844	65	PDE10A	6	166142456	T	A	0.3509	-0.0116487	0.00162485	7.6e-13	1.3e-10	1.3e-12	2.8e-17	0.00089	1.8e-13	0.002838	0.4209	0.8242	1.09526e-12	6	rs2934844;rs150754495;rs4709981;rs1021508;rs12660420;rs4072989
6:166179352_AAAAGTTTAGATGTAGGC_A	65	PDE10A:RP11-252P19.1	6	166179352	A	AAAAGTTTAGATGTAGGC	0.05368	-0.0184165	0.00318237	7.2e-09	4.1e-09	4.5e-05	NA	NA	0.056204	NA	NA	NA	NA	3	6:166179352_AAAAGTTTAGATGTAGGC_A;rs150754495;rs2088087
rs798528	66	AMZ1:GNA12	7	2772431	C	A	0.3052	0.0142039	0.00164348	5.5e-18	2e-15	3.7e-09	1.2e-14	4e-09	1.48e-12	3.95e-08	0.008091	0.1765	4.5544e-14	14	rs798528;rs798492;rs2644307;rs2533885;7:2866010_CAA_C;rs577734383;7:2892533_GAAA_G;rs1183079;rs12533772;rs7803527;rs2159495;rs201096154;rs10807805;7:2761908_AT_A
rs2905323	67	AC002480.2	7	22705723	C	T	0.3509	0.0102912	0.00162356	2.3e-10	1.5e-09	1.6e-08	2.5e-07	1.8e-05	9.42e-08	3.93e-05	0.05659	0.4381	3.04945e-08	6	rs2905323;rs2961298;rs561520543;rs34655289;rs34893038;7:22644824_CA_C
rs4722166	67	AC073072.5	7	22738762	A	C	0.3449	-0.00940852	0.00159038	3.3e-09	5.1e-08	4e-07	1.9e-05	5e-10	4.47e-06	1.1e-08	0.01522	0.1146	4.73874e-07	6	rs4722166;7:22644824_CA_C;rs2961298;rs561520543;rs34655289;rs34893038
7:23508740_AATTG_A	68	IGF2BP3	7	23508740	A	AATTG	0.2356	0.0173949	0.00173843	1.4e-23	5.8e-23	2.5e-13	NA	NA	0.006207	NA	NA	NA	NA	12	7:23508740_AATTG_A;rs4279506;rs34846088;rs138857492;rs2170682;rs11765452;rs35606895;rs34610702;rs12700439;rs55948200;rs73073066;rs11770216
rs760277758	69	CHN2	7	29340089	A	AT	0.3052	0.0100947	0.00167122	1.5e-09	2.6e-10	8.2e-05	NA	NA	0.133353	NA	NA	NA	NA	2	rs760277758;rs55728379
rs6462990	70	SUGCT	7	40913646	C	T	0.4095	0.00908446	0.00154496	4.1e-09	5.2e-08	7.1e-06	7.5e-08	0.00077	2.54e-06	0.001355	0.1347	0.8877	1.20593e-09	1	rs6462990
rs138715366	71	YKT6	7	44246271	T	C	0.01491	0.132832	0.00823087	1.4e-58	3.4e-52	1.6e-45	3.2e-69	1.8e-15	4.04e-61	2.45e-13	0.4728	NA	2.91778e-52	10	rs138715366;rs116876436;rs117025997;rs144685198;rs147853765;rs576514067;rs117161956;rs45560031;rs882020;rs551123702
rs148403632	71	TMED4	7	44619745	A	G	0.008946	0.0555163	0.00835855	3.1e-11	6.4e-11	1.4e-08	3.6e-14	9.2e-05	3e-13	0.000154	NA	NA	NA	3	rs148403632;rs146113646;rs116876436
rs62459092	71	CAMK2B	7	44262766	G	A	0.2286	0.0114931	0.00189907	1.4e-09	3.1e-09	2.8e-07	3.9e-13	6.9e-06	4.15e-11	0.000426	0.977	0.8094	5.2354e-09	3	rs62459092;rs1003573;rs551123702
rs150665986	71	HECW1	7	43536525	A	G	0.002982	0.0608104	0.0106494	1.1e-08	6.8e-08	2.7e-08	2.9e-11	0.005	5.91e-10	0.008392	NA	NA	NA	2	rs150665986;rs117025997
rs871884	71	POLR2J4:RP5-1165K10.2:AC004951.5	7	44025700	T	C	0.09742	0.0145968	0.00246093	3e-09	1.9e-08	3.5e-06	0.15	0.62	0.325643	NA	0.4101	NA	3.61466e-07	3	rs871884;rs147853765;rs539580586
rs183938969	71	LINC00957	7	44083004	A	C	0.002982	0.191579	0.021341	2.8e-19	4e-16	6.9e-18	NA	NA	0.049671	NA	NA	NA	NA	1	rs183938969
rs10269069	72	TNS3	7	47276495	G	A	0.09245	-0.0175786	0.00264245	2.9e-11	2.9e-09	1.6e-09	3.1e-12	0.044	1.69e-09	0.309426	0.3609	0.4671	2.92642e-11	1	rs10269069
rs12154791	73	MLXIPL	7	73039529	T	C	0.06958	-0.0214634	0.00298953	7e-13	1.5e-11	1.1e-12	4.2e-22	0.0012	6.39e-20	0.007419	0.189	0.6262	3.60675e-13	3	rs12154791;rs570449044;rs72649040
rs42235	74	CDK6	7	92248076	T	C	0.3221	-0.00904745	0.00165591	4.7e-08	8.1e-07	9.3e-08	4.5e-13	0.011	9.58e-11	0.114023	0.4507	0.0674	4.48759e-08	1	rs42235
rs4141362	75	CALCR	7	93159688	A	G	0.3757	-0.00960121	0.00157077	9.8e-10	7.1e-10	7.2e-06	3.2e-08	0.91	5.13e-08	0.961608	0.736	0.1908	2.27501e-09	1	rs4141362
rs10224503	76	COG5	7	107075569	C	A	0.2704	-0.0100049	0.00178676	2.2e-08	2.8e-08	7.3e-08	6.1e-09	0.076	1.63e-07	0.049735	0.2075	0.02196	4.99131e-07	1	rs10224503
rs6952784	77	SND1	7	127681420	T	A	0.3797	0.010534	0.0015593	1.4e-11	2.5e-09	1e-08	0.12	0.55	0.038002	NA	NA	NA	NA	9	rs6952784;rs322778;rs322777;rs568439133;rs806175;rs375724686;rs34026000;rs3808072;rs6467157
rs756015782	77	SND1	7	127707953	C	CT	0.3082	0.0100233	0.00164082	1e-09	2.3e-08	8.2e-08	NA	NA	0.188471	NA	NA	NA	NA	10	rs756015782;rs322778;rs322777;rs568439133;rs806175;rs375724686;rs34026000;rs79001439;rs12536253;rs6467157
rs28477757	78	MCPH1	8	6454089	A	G	0.07058	-0.0188366	0.00258699	3.3e-13	7.8e-12	1.1e-07	8.3e-12	2.8e-06	1.12e-10	4.11e-05	0.02822	0.04703	2.64276e-10	8	rs28477757;rs58506250;rs7819032;rs76976131;rs117065853;rs10109489;rs2922858;rs10104468
rs34036147	79	C8orf86	8	38366249	T	C	0.3151	-0.0107973	0.00165434	6.7e-11	1.6e-09	1.2e-06	5.6e-11	0.018	8.37e-11	0.015546	0.815	0.5718	5.03031e-10	1	rs34036147
8:41522016_AAAGAG_A	80	ANK1:RP11-930P14.1	8	41522016	A	AAAGAG	0.2087	0.0155885	0.00187918	1.1e-16	9.6e-15	1.2e-14	NA	NA	0.000567	NA	NA	NA	NA	4	8:41522016_AAAGAG_A;rs6986080;rs11777395;rs6990613
rs72656010	81	PLAG1	8	57122215	C	T	0.1501	0.0155675	0.0022589	5.5e-12	2.4e-09	6.2e-15	1.1e-14	0.00057	1.39e-13	0.002051	0.898	0.06991	4.57625e-11	2	rs72656010;rs34563869
8:106118199_GTTAA_G	82	RP11-127H5.1	8	106118199	G	GTTAA	0.1869	-0.0137187	0.00206808	3.3e-11	2.1e-10	2.1e-07	NA	NA	0.002997	NA	NA	NA	NA	2	8:106118199_GTTAA_G;rs6980703
rs10283100	83	ENPP2	8	120596023	G	A	0.05368	-0.0188398	0.00332717	1.5e-08	7.2e-06	4e-09	4.7e-14	7.7e-06	7.01e-13	1.56e-06	0.2198	0.1882	3.67521e-07	1	rs10283100
rs4870941	84	RP11-136O12.2	8	126498828	C	G	0.2227	0.0113225	0.00180055	3.2e-10	1.6e-09	1.9e-07	2.1e-08	0.0079	3.74e-09	0.004151	0.01715	0.07077	7.44517e-08	2	rs4870941;rs10956251
rs12675643	85	MIR1208	8	129165692	A	T	0.2604	-0.0118938	0.00179614	3.5e-11	1.6e-11	1.3e-05	1.8e-09	1.7e-06	2.47e-07	6.01e-05	0.5154	0.02446	5.73239e-11	2	rs12675643;8:129180200_GC_G
rs13257363	86	SLC45A4	8	142252580	A	G	0.3986	0.0091237	0.00154111	3.2e-09	8.5e-08	1.9e-07	2.9e-14	1.3e-05	2.01e-11	0.000258	0.4648	0.6739	3.58262e-09	1	rs13257363
rs12679821	86	RP11-10J21.6	8	142341543	T	C	0.4672	-0.00849894	0.00152349	2.4e-08	5e-07	1.2e-07	2.3e-10	0.00037	2.2e-08	0.001761	0.5332	0.446	2.02579e-07	1	rs12679821
rs7028020	87	RP11-613M10.9:SHB	9	38007747	G	A	0.4811	0.00835988	0.00151673	3.6e-08	2e-08	1.6e-05	4.8e-08	0.0049	1.24e-06	0.002519	0.03868	0.3883	2.28799e-06	1	rs7028020
rs768056	88	ROR2	9	94266286	T	C	0.1581	-0.0118829	0.00198729	2.2e-09	1.9e-08	3e-06	6.7e-08	4.7e-07	8.17e-08	1.16e-06	0.001846	0.401	1.42985e-06	1	rs768056
rs2039012	89	MIRLET7DHG	9	96968371	C	T	0.3241	0.0117331	0.00162929	6e-13	7.5e-14	1.4e-05	2e-08	0.00071	2.19e-08	0.000374	0.3574	0.2101	2.44462e-11	3	rs2039012;rs7854962;rs561343806
rs145965565	90	PTCH1	9	98273305	G	T	0.09742	-0.0290324	0.00259342	4.3e-29	6.2e-23	6.2e-20	8.8e-28	9e-10	1.26e-23	8.67e-08	0.7783	0.5228	4.92483e-27	11	rs145965565;rs112259436;rs78893982;rs28455201;rs34608134;9:98326179_TCCTC_T;rs200292470;rs75621308;rs759856507;rs28620532;rs539078574
rs357564	90	PTCH1	9	98209594	A	G	0.3529	0.0104272	0.00160059	7.3e-11	2.7e-08	7e-10	5.1e-16	0.015	1.98e-14	0.04442	0.9859	0.6518	3.76412e-10	4	rs357564;rs28620532;rs539078574;rs112259436
rs59364245	91	RP11-202G18.1	9	113897765	C	T	0.4523	-0.0102037	0.00153547	3e-11	1.4e-09	1e-07	3.8e-07	0.39	2.66e-05	NA	0.7341	NA	2.64841e-10	2	rs59364245;rs10817154
rs9775490	92	ASTN2:RP11-264C15.2	9	119271726	T	A	0.09245	0.01442	0.00259137	2.6e-08	4.1e-07	0.00034	0.12	0.65	0.094983	NA	0.559	NA	6.75694e-07	1	rs9775490
rs3933326	93	PHF19	9	123633948	G	A	0.3191	-0.0100491	0.00165105	1.2e-09	3.3e-07	2.2e-09	1.8e-16	0.0005	2.33e-14	0.002273	0.8486	0.5901	6.07221e-09	4	rs3933326;rs4837797;rs11795211;rs914842
rs7031933	94	RABGAP1:RP11-355O1.7	9	125791823	G	C	0.1252	-0.0221142	0.00232345	1.8e-21	3e-18	3e-12	1.7e-15	6.3e-05	1.1e-15	2.9e-05	5.801e-05	0.04813	4.46784e-16	20	rs7031933;rs12684080;rs700091;rs563454917;rs5900567;rs759313864;rs759313864;rs375279503;rs10985915;9:126021079_CAA_C;rs10985917;rs3923435;rs546456632;rs200819569;rs139708769;9:125665127_CA_C;rs34261698;rs12337754;rs754750082;9:125776937_ATT_A
rs28378473	95	GPSM1	9	139245460	C	T	0.2704	0.0157869	0.00172334	5.2e-20	3.5e-18	1.1e-11	5.2e-18	9.7e-07	4.13e-15	3.67e-05	0.7923	0.6418	2.43657e-18	4	rs28378473;rs28578070;rs3829109;rs3812565
rs4350272	96	ARHGAP21	10	25056118	G	A	0.3012	0.0118596	0.00171055	4.1e-12	1.4e-10	1.6e-09	2.7e-10	0.00035	3.64e-09	0.000988	0.5594	0.8195	8.10936e-12	4	rs4350272;10:25068440_CAAA_C;rs72780323;rs72780351
rs11375604	97	A1CF	10	52646867	GT	G	0.2028	0.0121753	0.00200392	1.2e-09	1.1e-09	7.7e-05	NA	NA	0.845758	NA	NA	NA	NA	1	rs11375604
rs117219323	98	RP11-227H15.4	10	70978672	A	G	0.03777	0.0248216	0.00385289	1.2e-10	2.1e-09	2.7e-06	2.1e-11	5.8e-05	2.44e-09	0.002217	0.4892	0.3757	2.57085e-10	1	rs117219323
rs35696875	98	RP11-227H15.4:HKDC1	10	70982136	TCA	T	0.337	-0.0159961	0.00164972	3.1e-22	1.1e-19	9.5e-15	NA	NA	0.000947	NA	NA	NA	NA	4	rs35696875;rs10762266;rs72812190;rs10998684
rs72814147	99	CFL1P1	10	89605008	T	C	0.06163	0.0204342	0.00324115	2.9e-10	2.4e-08	5.9e-07	1.5e-10	0.00013	6.35e-08	0.002867	0.0006927	0.3552	2.03393e-12	1	rs72814147
rs2901609	100	Y_RNA	10	94475111	A	G	0.3777	-0.0152755	0.00156351	1.5e-22	1e-17	4.7e-14	1.6e-11	0.87	6.23e-08	NA	0.7296	NA	7.68067e-20	19	rs2901609;rs2497305;rs947591;rs2488071;10:94218247_GTTTTTTTTTTTTT_G;10:94266865_CA_C;10:94293472_C_CA;rs11379220;rs66937891;rs796829743;10:94365239_AT_A;rs770698062;rs111366757;10:94407865_CA_C;rs551846169;10:94433461_CTT_C;rs553167039;rs11187133;rs553279686
rs11187838	101	PLCE1	10	96038686	A	G	0.4553	-0.0126648	0.00152969	1.2e-16	1.2e-14	8.2e-13	3.6e-19	2.4e-10	4.04e-16	6.86e-09	0.3342	0.9589	1.43037e-14	3	rs11187838;rs60341058;rs17109875
rs2077218	101	PLCE1	10	96071561	A	G	0.2048	0.010682	0.00178129	2e-09	2.5e-08	2.4e-11	2.6e-13	1.2e-10	1.09e-12	2.37e-10	0.05258	0.0001608	1.85971e-07	1	rs2077218
rs10883846	102	NT5C2	10	104958244	T	C	0.3549	0.0125677	0.00155219	5.6e-16	3.4e-15	1.9e-08	7.2e-14	5.5e-06	1.3e-10	0.00011	0.3658	0.8666	5.02672e-14	12	rs10883846;rs10883848;rs1163084;rs1163085;rs35327241;rs942900;rs10883869;rs10786722;rs12260436;rs150582683;rs116821290;10:104946669_CA_C
rs79780963	102	NT5C2	10	104952499	T	C	0.0338	-0.0183283	0.00283618	1e-10	8.3e-09	5.7e-06	4.9e-12	6.2e-06	4.38e-10	0.000149	0.8521	0.9081	4.98696e-10	1	rs79780963
rs11191580	102	NT5C2	10	104906211	C	T	0.08748	-0.0189066	0.00282575	2.2e-11	3e-09	2.6e-06	6.4e-12	1.8e-05	5.02e-10	0.000382	0.5811	0.6008	4.6462e-11	8	rs11191580;10:104946669_CA_C;rs10883848;10:104642140_CT_C;rs10786722;rs111383152;rs12260436;rs150582683
rs1801253	103	ADRB1	10	115805056	C	G	0.3151	-0.0168484	0.00173382	2.5e-22	4.9e-18	4.7e-15	1.7e-31	3.9e-11	1.38e-25	5.28e-10	0.8738	0.03046	1.43849e-20	5	rs1801253;rs3813720;rs4917676;rs2782980;rs2429511
rs2901307	104	PLEKHA1	10	124128443	T	C	0.4672	-0.0105364	0.00151872	4e-12	9.1e-12	1.9e-10	5.6e-18	7.7e-10	3.44e-15	6.7e-08	0.0853	0.4491	5.90331e-10	2	rs2901307;rs7896881
11:1686999_CTG_C	105	FAM99A	11	1686999	C	CTG	0.2316	0.0105067	0.00192558	4.9e-08	4e-07	3.8e-07	NA	NA	NA	NA	NA	NA	NA	1	11:1686999_CTG_C
rs11042596	106	IGF2	11	2118860	G	T	0.3807	0.0151857	0.00162104	7.4e-21	1.1e-16	1.6e-15	1.3e-22	0.046	4.33e-22	0.08499	0.03354	0.3242	4.21417e-17	10	rs11042596;rs72851023;rs4529869;rs113494858;rs7129583;11:2153245_CATCTGTGTGCTGTGTGTGCTGTGCGTTT_C;rs3213223;rs3213221;rs7932822;rs4930038
rs11564709	106	MIR4686	11	2201338	T	C	0.09642	-0.0216347	0.00262089	1.5e-16	1.9e-14	1.4e-09	3.2e-16	0.029	5.85e-14	0.081567	0.04499	0.719	1.24094e-13	12	rs11564709;rs11564691;rs116915405;rs7112959;rs10840606;rs17248845;rs1548427;rs7104332;rs148225495;rs72851023;rs77909323;rs146569428
rs4930075	106	C11orf21	11	2305748	G	C	0.3181	-0.0103525	0.00163666	2.5e-10	1.2e-08	6.1e-05	5.7e-09	0.067	1.14e-06	0.101574	0.4847	0.4642	4.14639e-09	7	rs4930075;rs7104332;rs7114709;rs11021705;rs10765878;rs17248845;rs1548427
rs544883336	106	TH	11	2187397	T	C	0.006958	-0.0453501	0.00792033	1e-08	8.2e-08	0.00057	0.33	0.91	NA	NA	NA	NA	NA	3	rs544883336;rs77909323;rs116915405
rs34584495	106	H19	11	2055269	AG	A	0.2097	0.0143987	0.00193215	9.2e-14	3e-11	4.3e-08	NA	NA	0.000725	NA	NA	NA	NA	5	rs34584495;rs7932822;rs4930038;rs72851023;rs7935743
rs60056002	107	KCNQ1:KCNQ1OT1	11	2713548	C	T	0.07853	0.0170462	0.00271335	3.3e-10	6.1e-09	9.4e-07	1.3e-09	3.2e-07	3.72e-09	4.41e-06	0.2285	0.6242	1.9245e-08	2	rs60056002;rs10741669
rs74046911	107	KCNQ1	11	2858636	T	C	0.04573	-0.0225433	0.00383967	4.3e-09	2.6e-07	2.5e-06	2.7e-07	0.00015	4.46e-06	0.003035	0.04867	0.6802	5.38655e-10	1	rs74046911
11:2906196_ACCGCGACCGGAG_A	107	CDKN1C	11	2906196	A	ACCGCGACCGGAG	0.2018	-0.0123168	0.00184546	2.5e-11	2e-10	3.2e-08	NA	NA	NA	NA	NA	NA	NA	1	11:2906196_ACCGCGACCGGAG_A
rs1562782	108	AMPD3	11	10342711	G	A	0.4095	0.0109158	0.00154059	1.4e-12	4.9e-10	3.8e-10	8.7e-18	0.0048	7.4e-15	0.019237	0.2122	0.0816	7.47155e-13	2	rs1562782;rs756737048
rs4757634	109	RP11-51B23.3	11	12596885	G	A	0.4463	-0.00866243	0.00155165	2.4e-08	1.1e-07	3.2e-05	1.9e-06	0.23	5.36e-06	0.263604	0.003629	0.7267	6.73409e-06	1	rs4757634
rs67254669	110	ABCC8	11	17470143	G	A	0.003976	-0.169544	0.0219988	1.3e-14	4.2e-14	3.1e-05	NA	NA	1.04e-05	0.037923	NA	NA	NA	1	rs67254669
rs10835907	111	WT1	11	32434180	A	G	0.2336	0.0115617	0.00185962	5.1e-10	4.7e-10	1.2e-08	0.33	0.081	NA	0.325033	0.02306	NA	7.04711e-07	1	rs10835907
rs2508710	112	AP000769.1	11	65229828	T	G	0.1869	-0.0118577	0.00192461	7.2e-10	3.9e-09	6.9e-07	1.4e-07	1.7e-06	1.21e-06	2.72e-06	0.6601	0.8711	7.76104e-09	1	rs2508710
11:65363669_GA_G	112	KCNK7	11	65363669	G	GA	0.495	0.00997029	0.0015325	7.7e-11	2.7e-10	5.7e-07	NA	NA	0.012532	NA	NA	NA	NA	1	11:65363669_GA_G
rs667515	113	CCND1	11	69449076	C	G	0.3757	0.0110068	0.00155905	1.7e-12	7.2e-11	1.7e-08	4.2e-11	1.3e-06	9.32e-12	6.69e-07	0.04239	0.3136	7.69191e-10	6	rs667515;11:69475203_CT_C;rs1789164;rs71464372;rs2930973;rs653810
rs10796820	113	AP000439.3	11	69303727	T	G	0.4901	0.00929886	0.00151749	8.9e-10	4.4e-09	5.2e-06	1.3e-10	0.025	9.36e-11	0.056696	0.2406	0.7925	2.56459e-08	2	rs10796820;rs71464372
rs61885091	114	RP11-626H12.1	11	69791952	A	G	0.1551	-0.0115882	0.00203001	1.1e-08	3e-08	4.7e-09	7.4e-09	1.3e-05	4.77e-10	1.88e-05	0.3676	0.8591	1.0053e-08	1	rs61885091
rs7120067	115	YAP1	11	102064834	A	C	0.3688	-0.00898223	0.00160465	2.2e-08	9.2e-09	0.00094	1.7e-05	2.3e-11	6.09e-05	2.2e-11	0.01665	0.2651	2.58287e-06	2	rs7120067;11:102008479_CT_C
rs7127010	116	CRYAB	11	111770782	T	C	0.33	0.0114774	0.00165722	4.3e-12	3.9e-11	1.4e-06	1.7e-08	0.00013	1.08e-07	0.001602	0.2528	0.5562	2.43321e-10	6	rs7127010;rs11821811;rs61590310;rs1789361;rs17565975;rs12365499
rs528647	117	AP000770.1	11	116523821	T	C	0.1143	-0.0147501	0.00253424	5.9e-09	3.3e-07	2.3e-06	2.6e-07	0.042	5.26e-07	0.045334	0.3149	0.6318	9.2489e-08	1	rs528647
11:122500489_CT_C	118	RP11-266E8.2	11	122500489	C	CT	0.1421	0.01373	0.00231381	3e-09	2.7e-08	3.7e-07	NA	NA	NA	NA	NA	NA	NA	2	11:122500489_CT_C;rs7129204
rs11222084	119	ADAMTS8	11	130273230	T	A	0.33	0.00868069	0.00156613	3e-08	1.6e-08	0.0079	0.0016	0.028	0.00316	0.017031	0.09793	0.277	1.15603e-06	1	rs11222084
rs76895963	120	CCND2-AS1:CCND2	12	4384844	G	T	0.02386	-0.0574535	0.00581675	5.2e-23	7.2e-22	1.2e-10	1.6e-13	1.2e-08	2.45e-13	5.22e-09	7.956e-07	0.4871	1.42118e-15	2	rs76895963;rs117233107
rs3217870	120	CCND2	12	4400111	T	C	0.3459	0.00893003	0.00155045	8.4e-09	9.2e-09	0.00014	3.6e-06	2.3e-06	1.33e-05	1.28e-06	0.02096	0.172	1.01242e-06	1	rs3217870
rs11370360	120	CCND2-AS1:CCND2-AS2	12	4364209	CA	C	0.337	-0.00982129	0.00171617	1e-08	1e-07	3.4e-08	0.027	0.1	NA	NA	NA	NA	NA	1	rs11370360
rs775327397	121	GPR19	12	12856574	T	TAGCTA	0.1382	0.0126502	0.00224068	1.6e-08	1.1e-08	2e-06	NA	NA	0.000287	NA	NA	NA	NA	1	rs775327397
rs118106744	122	KCNJ8	12	21936398	T	C	0.03181	0.0199298	0.00333	2.2e-09	1.3e-08	5.3e-06	7.6e-09	0.055	1.95e-08	0.046223	0.09562	0.9241	1.47626e-07	1	rs118106744
rs2291261	123	ITPR2	12	26875565	A	G	0.4891	0.0110312	0.00151808	3.7e-13	2.9e-11	8.8e-11	3.4e-13	7.5e-08	1.47e-12	5.86e-07	0.1155	0.5422	5.55346e-11	5	rs2291261;rs3064572;rs11614652;12:26802133_ACC_A;rs895964
rs6582623	124	SLC38A1	12	46613394	C	T	0.1054	-0.01324	0.00223676	3.2e-09	6.4e-08	1.2e-08	1.4e-11	1.3e-06	1.07e-09	4.54e-06	0.9278	0.8681	1.02266e-08	1	rs6582623
rs9669403	124	RP11-96H19.1	12	46798900	A	G	0.4076	-0.00970512	0.00155657	4.5e-10	1.3e-09	1.3e-08	1.7e-09	6.6e-05	2.55e-08	0.001176	0.1382	0.9018	2.31809e-08	1	rs9669403
rs145775785	125	RP11-230G5.2	12	65902265	T	C	0.0169	-0.037961	0.00643267	3.6e-09	3e-08	1.2e-05	3.5e-10	0.017	6.28e-08	0.018586	0.3289	0.2163	6.93011e-08	1	rs145775785
rs7306710	126	HMGA2	12	66376091	C	T	0.4463	0.0226048	0.00152696	1.4e-49	5.8e-44	1.7e-38	2e-64	2.3e-20	1.39e-58	2.51e-18	0.04405	0.7919	3.23178e-42	17	rs7306710;rs2884593;rs111293346;rs10748027;rs61921616;rs10400419;rs5798794;rs5798794;rs11175947;rs12298541;12:66321729_GTATA_G;rs343086;rs1156095;rs5798799;rs76456255;rs922626;rs781240755
rs1871675	126	RP11-366L20.4	12	66411692	G	A	0.3579	0.0166581	0.00157941	5.2e-26	9.6e-24	6.1e-14	3.9e-24	0.002	2.32e-19	0.002702	0.9941	0.2905	3.27316e-24	6	rs1871675;rs11176006;rs61921616;rs10878357;12:66397134_ATTTTTTT_A;rs56344960
rs78145366	126	RP11-366L20.4	12	66414727	G	T	0.04771	0.0225573	0.00306608	1.9e-13	1.3e-11	9e-08	5.1e-11	0.049	1.27e-09	0.072631	0.4058	0.5552	3.63608e-13	5	rs78145366;rs7961915;12:66428202_CT_C;rs183090626;rs117460346
rs10878369	126	RNA5SP362	12	66446891	G	C	0.2783	0.0122781	0.00172292	1e-12	6.7e-10	1.6e-06	5.6e-09	0.33	1.03e-08	0.341407	0.7045	0.3287	3.35569e-12	4	rs10878369;rs7961915;12:66428202_CT_C;rs7965495
rs1042729	126	HMGA2	12	66358571	A	C	0.0507	0.0175705	0.00318088	3.3e-08	6.3e-08	1.8e-05	5e-07	0.23	1.19e-05	0.461541	0.9029	0.8802	2.21453e-07	4	rs1042729;rs2884593;rs61921616;rs922626
12:66377221_CAA_C	126	HMGA2	12	66377221	C	CAA	0.3588	0.00935351	0.00168859	3e-08	3.2e-07	1.2e-05	NA	NA	NA	NA	NA	NA	NA	6	12:66377221_CAA_C;rs2884593;rs61921616;12:66321729_GTATA_G;rs343086;rs922626
rs2647873	127	LINC00485	12	103081192	G	A	0.494	0.00995164	0.00151792	5.5e-11	2.3e-09	2.5e-11	1.6e-13	1.5e-11	2.86e-12	1.15e-12	0.5513	0.0636	8.13195e-10	1	rs2647873
rs855286	127	RP11-210L7.1	12	102946454	C	T	0.09046	0.0149305	0.00263028	1.4e-08	9.7e-07	3.6e-07	2e-09	0.0097	4.41e-09	0.014198	0.6504	0.6082	1.14445e-07	2	rs855286;rs62667061
rs3184504	128	SH2B3	12	111884608	C	T	0.4642	-0.0162024	0.0015144	1e-26	3e-22	3.6e-19	1e-21	2.6e-37	2.57e-19	1.37e-33	0.08922	0.1317	1.04303e-22	19	rs3184504;12:111890233_AT_A;rs648997;rs61941261;rs10744774;rs565349424;12:112117680_CAA_C;rs56750693;rs151176253;rs547587127;rs11066272;12:112828628_TA_T;12:112850727_CAAAT_C;rs12302980;rs139639166;rs11065822;rs1265564;rs3809272;rs7398796
rs12184466	128	RP1-74B13.2	12	111281636	T	C	0.1789	0.0116429	0.00209825	2.9e-08	3.5e-07	3.7e-05	6.9e-05	1.2e-05	0.000132	9.45e-06	0.1827	0.007164	5.99418e-07	5	rs12184466;rs12302980;rs139639166;rs11065822;rs1265564
rs58235019	128	PTPN11	12	112896840	AG	A	0.4105	-0.0129997	0.0015596	7.7e-17	7.8e-13	3.4e-13	0.019	0.0023	NA	NA	NA	NA	NA	11	rs58235019;rs648997;rs61941261;rs10744774;rs565349424;rs56750693;rs151176253;rs547587127;rs11066272;12:112828628_TA_T;12:112850727_CAAAT_C
rs117331145	129	OASL	12	121488995	T	C	0.01193	0.0536015	0.00774232	4.4e-12	3.1e-11	1.7e-06	2.8e-05	0.027	7.72e-06	0.009662	0.1398	NA	1.88984e-12	3	rs117331145;rs139429176;rs117452140
rs749161312	130	PDX1	13	28499583	C	CCCCTCCTCT	0.2177	0.0117878	0.00186599	2.7e-10	5.9e-09	2.8e-06	NA	NA	0.0013	NA	NA	NA	NA	2	rs749161312;rs6491236
rs7998537	131	LINC00332	13	40662742	A	G	0.3211	0.00933957	0.00163114	1e-08	2.3e-07	4.6e-05	9.1e-12	0.00013	9.39e-11	0.000442	0.7299	0.9672	6.34754e-08	1	rs7998537
13:40647040_GT_G	131	LINC00332	13	40647040	G	GT	0.1342	-0.0169455	0.00243735	3.6e-12	1.6e-10	1.6e-08	NA	NA	1.98e-06	NA	NA	NA	NA	3	13:40647040_GT_G;rs452674;rs276417
rs142841122	132	LINC00441	13	48860260	GACACACACACACACAC	G	0.2207	-0.0111425	0.00181436	8.2e-10	2.7e-10	3.6e-07	0.34	0.033	NA	NA	NA	NA	NA	4	rs142841122;rs145429736;13:48804189_AT_A;13:48846733_CT_C
rs35681675	133	DLEU1	13	51130374	TC	T	0.4105	0.00856836	0.00157024	4.9e-08	1.3e-05	1.5e-05	0.3	0.28	0.075485	NA	NA	NA	NA	1	rs35681675
rs12584892	134	KLF5	13	73624534	T	C	0.171	0.013497	0.00199237	1.2e-11	3.2e-11	5.9e-06	1.3e-09	0.03	1.85e-07	0.127595	0.7915	0.2462	1.06001e-10	1	rs12584892
rs12889267	135	ARHGEF40	14	21542766	G	A	0.1332	0.0121656	0.00202791	2e-09	5.3e-10	2.3e-05	2.9e-07	5.3e-07	2.49e-06	2.08e-06	0.07585	0.7044	1.50281e-07	2	rs12889267;rs1958395
rs759112030	135	ARHGEF40	14	21555087	A	AAATC	0.2455	-0.00893949	0.00161835	3.3e-08	2.5e-08	0.00034	NA	NA	0.928713	NA	NA	NA	NA	2	rs759112030;rs1958395
rs72681869	136	SOS2	14	50655357	C	G	0.005964	-0.0417807	0.00718605	6.1e-09	4.1e-08	2.8e-08	4.2e-11	0.028	5.94e-10	0.155182	0.2311	NA	3.48071e-09	1	rs72681869
rs72698731	137	DLK1	14	101194339	C	T	0.1362	0.0144789	0.00230514	3.4e-10	2.5e-09	3.5e-09	7.4e-11	0.45	7.31e-08	0.527256	0.1253	0.004597	9.1951e-11	2	rs72698731;rs74819596
15:38653048_ATTTT_A	138	SPRED1	15	38653048	A	ATTTT	0.2644	0.00994295	0.00174094	1.1e-08	3.5e-07	8.7e-08	NA	NA	NA	NA	NA	NA	NA	1	15:38653048_ATTTT_A
rs528350911	139	WDR72	15	53747228	G	C	0.002982	0.058062	0.0101786	1.2e-08	2.7e-07	3.2e-05	1.7e-09	2e-05	3.15e-06	0.000186	0.1572	NA	4.00521e-09	1	rs528350911
rs113219244	140	RP11-219B17.1:RORA	15	60902397	TCACACA	T	0.5	-0.0110708	0.00154419	7.5e-13	4.6e-11	4.4e-07	0.071	0.0082	NA	NA	NA	NA	NA	4	rs113219244;rs11855220;rs339990;15:60896331_CAAAA_C
rs2002909	141	KLHL25	15	86314744	C	A	0.4135	0.00845552	0.00153138	3.4e-08	1.1e-07	8.3e-07	4.4e-10	2.2e-12	1.35e-08	6.22e-13	0.0007164	0.2633	1.65215e-05	1	rs2002909
rs764429222	142	FES	15	91428521	C	CT	0.329	0.010481	0.00161702	9.1e-11	5.5e-09	1.2e-08	NA	NA	0.002565	NA	NA	NA	NA	3	rs764429222;rs2521498;rs11539637
rs55958435	143	NR2F2-AS1	15	96852638	G	A	0.2127	0.014491	0.00175947	1.8e-16	1.6e-16	3.1e-13	4.3e-18	4.4e-05	1.56e-16	0.00054	0.9948	0.05135	2.01314e-15	2	rs55958435;rs2398162
rs7402983	144	IGF1R	15	99193276	C	A	0.3897	0.014184	0.0015717	1.8e-19	8e-17	1.5e-13	3.5e-24	3.5e-07	2.63e-19	2e-06	0.1897	0.245	1.19073e-16	5	rs7402983;rs2871865;rs2017500;rs9672164;rs1573891
rs36012	145	SLC6A2	16	55730724	A	G	0.4374	0.00947266	0.0015269	5.5e-10	1e-08	2.6e-05	3.3e-08	0.00015	4.87e-07	0.000268	0.5446	0.2242	7.87718e-09	3	rs36012;rs12924088;rs28544888
rs12149310	145	SLC6A2	16	55738340	A	G	0.04374	0.01967	0.00323085	1.1e-09	8.2e-08	8.4e-05	9.4e-07	0.0097	2.63e-06	0.016459	0.3798	0.8726	1.13431e-09	2	rs12149310;rs28544888
rs369279418	146	SLC9A5	16	67300812	C	CT	0.04771	0.022308	0.00375817	2.9e-09	2.3e-08	3.7e-07	0.53	0.89	NA	NA	NA	NA	NA	3	rs369279418;rs59359435;rs74932341
rs9921675	147	C16orf95	16	87270478	G	A	0.2952	-0.00954151	0.00172471	3.2e-08	7.2e-08	4.1e-06	0.00012	0.13	7.76e-05	0.234564	0.06267	0.2003	4.9607e-09	1	rs9921675
rs9783782	148	LA16c-444G7.1	16	88317285	G	T	0.334	-0.00990547	0.00164363	1.7e-09	5.7e-08	1.6e-06	3.6e-10	3.6e-07	3.42e-08	2.8e-05	0.2321	0.01487	4.98209e-08	2	rs9783782;rs560971497
rs145763145	149	SMG6	17	2152185	CT	C	0.3439	0.0100507	0.00163724	8.3e-10	3.4e-08	3.4e-06	0.26	0.45	NA	NA	NA	NA	NA	2	rs145763145;rs11658881
rs446994	150	DLG4	17	7116853	A	C	0.4155	-0.0177835	0.00153737	6e-31	6.4e-30	2.6e-13	1.3e-27	1.1e-11	9.41e-23	6.36e-09	0.1397	0.9568	7.31699e-31	19	rs446994;rs222837;rs77234976;rs34867349;rs4562;rs77549883;rs533828128;17:7168431_CTTTTTTTTTTTTTTTTTTTTTTTTTTT_C;rs371440902;rs141042440;rs4796392;rs17805277;rs188777;rs11652753;17:7093396_GA_G;17:7096707_TC_T;rs17203281;rs35353536;rs222855
rs35850753	150	TP53	17	7578671	T	C	0.02485	-0.0388906	0.00550689	1.6e-12	5.6e-10	1.7e-09	1.8e-13	0.0001	1.03e-10	0.000328	0.0001752	0.8619	5.82674e-09	3	rs35850753;rs575383031;rs78378222
rs12947697	150	DLG4	17	7089617	T	C	0.06561	0.0180198	0.00310581	6.6e-09	3.6e-08	0.0044	2.1e-07	0.069	2.08e-06	0.065033	0.2225	0.829	3.23223e-09	5	rs12947697;rs77549883;17:7168431_CTTTTTTTTTTTTTTTTTTTTTTTTTTT_C;rs17805277;rs9899849
rs4465647	150	ACAP1	17	7244477	G	A	0.3579	0.00991465	0.00169208	4.6e-09	1.5e-08	2.1e-05	5.1e-07	0.00021	8.23e-06	7.49e-05	0.6004	0.2168	6.88612e-09	1	rs4465647
rs113329386	150	DLG4	17	7100827	A	T	0.01889	-0.0324852	0.00541547	2e-09	4.7e-08	1.3e-07	4e-06	0.071	1.07e-06	0.05948	0.2567	0.0642	8.99887e-08	3	rs113329386;rs222847;rs41283393
rs4796407	150	ACAP1	17	7245371	G	A	0.4076	0.00968217	0.00158704	1.1e-09	9e-10	1.8e-06	4.2e-06	0.53	4.61e-06	0.25991	0.2944	0.2393	6.81262e-10	3	rs4796407;rs9905997;rs9899849
rs137931761	150	CLDN7	17	7166254	CT	C	0.1819	-0.0137838	0.00200612	6.4e-12	1e-10	2.4e-06	8.6e-05	0.033	0.077077	NA	NA	NA	NA	7	rs137931761;rs533828128;rs4796392;rs222847;rs150181061;rs41283393;rs222855
17:7570578_TA_T	150	TP53	17	7570578	T	TA	0.3449	-0.00970088	0.0016875	9e-09	1.3e-08	3.3e-07	NA	NA	NA	NA	NA	NA	NA	1	17:7570578_TA_T
rs9909342	151	RP11-173M1.4	17	25652275	A	G	0.3519	-0.0117063	0.00156786	8.2e-14	1.3e-14	1.4e-07	2.2e-12	0.00056	2.17e-11	0.002892	0.01033	0.237	2.49597e-15	4	rs9909342;rs178672;rs7213639;rs562811174
rs113934718	152	ATAD5	17	29214880	A	C	0.2853	0.0122516	0.00171622	9.4e-13	1.1e-10	3.1e-10	5.5e-15	1.9e-07	4.05e-13	8.54e-06	0.1774	0.1394	8.47486e-11	4	rs113934718;17:29250282_CT_C;rs62068776;rs117662433
rs11537608	152	ADAP2	17	29285075	T	C	0.03777	0.0343817	0.00507631	1.3e-11	4.7e-09	3e-09	1.8e-10	0.00018	9.29e-10	0.004573	0.2714	0.1314	1.37252e-09	3	rs11537608;rs17767418;rs117662433
rs4519367	153	CTD-2378E21.1	17	68470163	G	A	0.4642	-0.00874109	0.00151659	8.2e-09	6.9e-06	3.5e-10	3e-11	0.018	1.87e-10	0.0284	0.9529	0.7857	3.00399e-08	1	rs4519367
rs17384555	154	EPB41L3	18	5618173	T	G	0.2406	-0.00993846	0.0017456	1.2e-08	9.2e-09	7.6e-05	5.6e-09	1.9e-06	7.11e-07	1.19e-05	0.2405	0.09258	6.5216e-09	1	rs17384555
rs60839038	155	CABLES1	18	20711927	C	A	0.4712	-0.00907946	0.00154329	4e-09	1.3e-06	2.9e-11	7.3e-11	0.00095	4.88e-10	0.000428	0.7057	0.8437	7.91119e-09	1	rs60839038
rs2602708	156	UHRF1	19	4915341	A	G	0.2982	0.0111363	0.00161415	5.2e-12	6.6e-10	2.6e-09	1.6e-09	0.00033	1.04e-09	1.28e-05	0.8863	0.9362	5.18338e-11	4	rs2602708;rs2779165;rs58324296;rs566781566
19:8787926_TTCCA_T	157	AC092566.1	19	8787926	T	TTCCA	0.173	0.0123267	0.00222326	2.9e-08	5.2e-08	1.2e-05	NA	NA	NA	NA	NA	NA	NA	1	19:8787926_TTCCA_T
rs751248074	158	DNMT1	19	10319372	TCTCA	T	0.4185	0.00900765	0.00154269	5.3e-09	3.3e-08	1.4e-07	NA	NA	NA	NA	NA	NA	NA	1	rs751248074
rs61750863	159	CCNE1	19	30312976	T	A	0.003976	0.0726216	0.0131174	3.1e-08	1.1e-06	6.6e-07	1e-07	0.027	2.34e-06	0.026271	NA	NA	NA	1	rs61750863
rs41355649	160	CEBPA:CTD-2540B15.11	19	33790556	A	G	0.06461	0.0185385	0.00299497	6e-10	9e-09	5.9e-09	5e-13	0.006	1.17e-10	0.003842	0.1803	0.5719	2.96137e-10	2	rs41355649;rs73035067
rs10406327	160	PEPD	19	33890838	G	C	0.4712	-0.008559	0.00152079	1.8e-08	1.3e-07	0.00018	6.3e-09	0.46	1.86e-07	0.59555	0.5522	0.575	1.5147e-07	2	rs10406327;19:33887537_GC_G
rs8106744	161	TTC9B	19	40721877	C	G	0.2495	0.0100173	0.00171931	5.7e-09	2.8e-08	1e-08	4.1e-10	0.022	4.13e-09	0.062857	0.1658	0.6465	2.0265e-09	1	rs8106744
rs115955629	162	CEACAMP9	19	43596950	T	G	0.1143	-0.013075	0.00236775	3.3e-08	1.2e-07	3.3e-06	1.9e-07	0.33	3.88e-07	0.46519	0.09075	0.05722	1.62339e-06	1	rs115955629
rs200876443	163	PTOV1:AC018766.4	19	50363585	C	CAG	0.04076	-0.0225814	0.00406371	2.7e-08	2.2e-06	1.6e-08	0.029	0.33	0.420354	NA	NA	NA	NA	1	rs200876443
rs255773	164	RPS9:LILRB3:LILRA6	19	54723546	T	C	0.4811	0.0102187	0.00153915	3.2e-11	1.3e-10	6.1e-08	3.5e-13	9.9e-05	1.32e-11	0.000278	0.4662	0.3157	6.81039e-10	3	rs255773;rs8110880;rs11666543
rs55969902	164	LILRB5	19	54755274	A	G	0.1421	-0.0148724	0.00263955	1.8e-08	5.3e-08	1.5e-07	NA	NA	NA	NA	NA	NA	NA	1	rs55969902
rs2423514	165	RP11-103J8.1	20	10693337	G	A	0.4334	-0.0101201	0.00152057	2.8e-11	2.6e-10	1.6e-08	8.5e-13	1.5e-06	1.13e-11	8.45e-07	0.2655	0.1897	1.10371e-09	3	rs2423514;rs1051412;rs6040079
rs7828	165	JAG1	20	10619014	C	A	0.3479	0.00911098	0.0016216	1.9e-08	1.9e-08	2.6e-06	7.4e-09	0.00031	5.89e-09	0.00021	0.8331	0.2675	1.005e-07	1	rs7828
rs79905819	165	SLX4IP	20	10616168	A	C	0.06958	-0.01754	0.00315794	2.8e-08	2e-08	1.5e-05	5.8e-06	0.0013	2.14e-06	0.00131	0.4526	0.281	3.09781e-07	1	rs79905819
rs4813967	166	RP4-734C18.1	20	11212748	T	C	0.4652	-0.00925543	0.0015212	1.2e-09	2.1e-08	1.2e-07	9.2e-14	3.6e-05	7.64e-10	0.000471	0.004017	0.0004623	2.64899e-11	1	rs4813967
rs111405491	167	FOXA2	20	22562098	AG	A	0.06958	-0.0229675	0.0039941	8.9e-09	4.8e-08	2.8e-06	0.043	0.16	NA	NA	NA	NA	NA	1	rs111405491
rs2064937	168	COMMD7	20	31315867	T	C	0.1372	0.0125187	0.00209496	2.3e-09	1.1e-07	2.9e-09	7e-11	0.029	1.06e-10	0.03637	0.009994	0.3502	5.05737e-07	2	rs2064937;rs143274130
rs11699342	168	COMMD7	20	31327332	G	C	0.2575	0.0169526	0.00181726	1.1e-20	1.6e-17	1.2e-18	3.3e-10	0.18	9.3e-06	NA	0.9993	NA	2.49173e-18	7	rs11699342;20:31329200_GT_G;rs6141769;20:31274734_TGGCTTA_T;20:31321523_CA_C;rs143274130;rs11473460
20:33713004_CT_C	169	EDEM2	20	33713004	C	CT	0.4036	0.00930943	0.00158112	3.9e-09	6.5e-09	3.8e-07	NA	NA	NA	NA	NA	NA	NA	1	20:33713004_CT_C
rs6513671	170	SNORD112	20	39176972	G	A	0.34	-0.014349	0.00158401	1.3e-19	6.7e-15	3.4e-14	7.2e-23	2.3e-05	4.14e-19	0.000318	0.3536	0.6614	2.61246e-17	4	rs6513671;rs151290120;rs2865506;rs771553265
rs1883711	170	SNORD112	20	39179822	C	G	0.03976	0.0245282	0.00448088	4.4e-08	5.4e-06	2.4e-05	1e-07	0.18	2.52e-07	0.165853	0.0643	0.94	7.4481e-09	1	rs1883711
rs2296528	171	STX16-NPEPL1:NPEPL1	20	57274151	C	G	0.3996	-0.00900954	0.00156946	9.4e-09	8.5e-10	8.4e-10	4.1e-11	0.47	2.74e-10	0.130183	0.1735	0.8929	3.08006e-07	1	rs2296528
rs1093455	172	ZNF512B	20	62596205	G	A	0.4433	0.0104071	0.00156764	3.2e-11	3e-09	4.6e-09	0.14	0.32	0.196617	NA	NA	NA	NA	4	rs1093455;rs527280444;rs569859807;rs817331
rs35704817	173	IFNGR2	21	34769729	A	G	0.03579	-0.0227018	0.00413552	4e-08	1.8e-07	7.5e-06	9.5e-05	0.62	5.33e-05	0.770875	0.9953	0.07727	2.03075e-07	1	rs35704817
rs225395	174	ABCG1	21	43686992	C	T	0.3201	0.00904723	0.00161153	2e-08	2.5e-07	7.2e-07	3e-07	0.23	4.64e-07	0.707336	0.3993	0.8365	2.43044e-07	1	rs225395
rs2049939	175	KREMEN1	22	29483920	C	G	0.334	0.012039	0.00158995	3.7e-14	3.6e-13	6.8e-08	6.3e-11	0.83	1.02e-09	0.607549	0.5558	0.7746	8.84551e-14	5	rs2049939;22:29496082_CT_C;rs371169589;rs371169589;rs5752870
rs55906059	176	MEI1	22	42184143	T	C	0.09841	0.0191982	0.0026313	3e-13	4.4e-12	2.4e-06	1.1e-11	0.00017	1.49e-12	0.001159	0.04595	0.6447	1.64287e-10	2	rs55906059;rs62240993
rs7285579	177	LINC00899	22	46441980	T	C	0.2734	0.0109976	0.0016692	4.4e-11	9e-09	7.7e-08	6.2e-12	0.00097	2.66e-09	0.003834	0.03519	0.02734	1.43332e-08	1	rs7285579
rs7410385	177	FLJ27365	22	46473740	T	C	0.03479	-0.0266325	0.00427198	4.5e-10	4.8e-08	8.7e-07	1.3e-08	0.0012	3.42e-07	0.000731	0.02156	0.7962	1.10128e-07	1	rs7410385
rs1801645	178	PIM3	22	50356850	T	C	0.2445	-0.0108321	0.00173075	3.9e-10	5.7e-09	8.2e-05	2e-09	0.00097	3.04e-08	0.005383	0.5674	0.7615	6.12204e-10	3	rs1801645;rs28681372;rs28375915
bp = base pair position
MAF = Minor allele frequency
SE = Standard error
Juliusdottir T, et al. Distinction between the effects of parental and fetal genomes on fetal growth. Nat Genet. 2021;53(8):1135-42.
Warrington NM,, et al. Maternal and fetal genetic effects on birth weight and their relevance to cardio-metabolic risk factors. Nature Genetics. 2019;51(5):804-14.
Solé-Navais P, et al. Genetic effects on the timing of parturition and links to fetal birth weight. Nature Genetics. 2023;55(4):559-67.
Liu X, et al. Variants in the fetal genome near pro-inflammatory cytokine genes on 2q13 associate with gestational duration. Nature Communications. 2019;10(1):3927.

## Sheet: ESM Table 6 - GWAS truncated 
ESM Table 6: Variants reaching genome-wide significance in the GWAS of truncated birthweight
SNP	# Locus	Nearest gene	Chromosome	Position (bp)	Effect allele	Other allele	MAF	Beta	SE	P-value GWAS truncated sample	P-value GWAS full distribution	P-value GWAS Winsorized sample	P-value DECODE Own Birthweight	P-value DECODE Offspring Birthweight	P-value Warrington et al. Own Birthweight	P-value Warrington et al. Offspring Birthweight	P-value Maternal Gestational Age	P-value Offspring Gestational Age	#Indepedent Significant SNPs	Independent Significant SNPs
rs141407226	1	RP4-630J13.1	1	119282169	G	GA	0.1263	-0.0111467	0.00194974	1.1e-08	1.2e-05	1.6e-06	NA	NA	0.00176	NA	NA	NA	3	rs141407226;rs80278614;rs76604417
rs141845046	2	ZBTB7B	1	154987704	C	T	0.0212	-0.0254786	0.00442114	8.3e-09	1.8e-19	8.2e-20	1.6e-20	6.3e-09	3.37e-16	3.4e-06	0.5903	0.1813	2	rs141845046;rs150138294
rs148745415	2	ZBTB7B	1	154989823	T	TGGGGGCAGTAGAGGGGGCAGTAGA	0.259	-0.0101017	0.0014708	6.5e-12	1.3e-14	1e-17	NA	NA	NA	NA	NA	0.04017	3	rs148745415;rs35659598;rs150138294
rs369381518	3	RP11-25K21.6:FCGR3A	1	161542914	T	C	0.06388	0.0149682	0.00254838	4.3e-09	0.00011	1.4e-06	0.12	0.079	NA	NA	NA	NA	3	rs369381518;1:161468293_CTAACCACATTTTT_C;rs61801811
rs3806315	4	PTPN14	1	214724668	G	A	0.4124	-0.00755861	0.00131236	8.4e-09	2e-08	1.1e-09	3.4e-12	0.00027	2.78e-11	0.000106	0.1866	NA	1	rs3806315
rs13032363	5	IAH1	2	9620740	T	C	0.3047	-0.00954381	0.0013968	8.3e-12	4.8e-16	1e-17	2.7e-15	7.7e-05	2.28e-14	0.000482	0.9088	0.2807	3	rs13032363;rs12475061;rs12692386
rs72774804	6	AC012506.2	2	23563348	G	C	0.01335	-0.0310569	0.00554446	2.1e-08	0.00022	1.7e-05	2e-08	0.0046	5.04e-07	0.05914	0.3621	0.8184	1	rs72774804
rs72796106	6	KLHL29	2	23901362	A	C	0.1663	0.0108525	0.00172576	3.2e-10	7.4e-11	7.5e-12	1.1e-16	0.12	4.01e-15	0.259088	0.1472	0.2472	4	rs72796106;rs2551347;rs3795938;rs112303904
rs11889459	7	AC016696.1	2	46484636	C	T	0.4578	-0.0109548	0.00131209	6.9e-17	2.2e-20	5.9e-25	1.4e-31	2.7e-10	2.04e-24	5e-07	0.4921	0.4298	2	rs11889459;rs12162357
rs7596658	7	AC016696.1	2	46499767	G	A	0.07138	0.0149886	0.00246229	1.1e-09	1.2e-11	4.1e-14	4e-17	0.00019	1.74e-11	0.002302	0.0005061	0.3478	2	rs7596658;rs12162357
rs2881322	7	TMEM247	2	46658721	G	C	0.4319	-0.00836671	0.00130934	1.7e-10	1.1e-12	7.7e-14	0.21	0.8	1.38e-16	2.04e-07	NA	NA	1	rs2881322
rs56188432	8	ACVR1C	2	158406865	A	G	0.00245	-0.100085	0.0133266	5.9e-14	3.2e-21	4.1e-22	6.4e-24	2e-10	NA	NA	NA	NA	1	rs56188432
rs10173538	9	MARCH7	2	160569276	C	T	0.3675	0.00829239	0.00132972	4.5e-10	1.7e-06	8.6e-08	1e-09	3.7e-06	1.45e-08	0.000394	0.6349	0.3954	1	rs10173538
rs4677883	10	ADCY5	3	123052018	A	C	0.1868	-0.00937037	0.00165438	1.5e-08	8.8e-16	1.3e-18	3e-15	2.9e-18	2.44e-12	8.9e-15	4.18e-06	0.01088	2	rs4677883;rs9872572
rs11708067	10	ADCY5	3	123065778	A	G	0.2474	-0.0153722	0.00149373	7.7e-25	7.6e-36	6.9e-42	4.2e-53	0.32	1.59e-42	0.674384	0.006323	0.0004209	4	rs11708067;rs9872572;rs7612096;rs11720939
rs62274603	11	RP11-680B3.2	3	148620711	T	A	0.3862	0.0083208	0.00131446	2.4e-10	2.3e-12	1.9e-13	0.057	0.0072	NA	NA	NA	NA	1	rs62274603
rs13322435	12	LINC00880	3	156795468	A	G	0.407	0.0199285	0.00131804	1.2e-51	2.7e-66	4.6e-76	4.3e-99	1.3e-16	3.29e-82	2.61e-13	0.276	0.0009227	8	rs13322435;rs62274099;3:156813672_GA_G;rs1994125;rs931244;rs13080377;rs56357317;rs73170826
rs62274120	12	LINC00880:LINC00881	3	156815912	A	G	0.29	-0.00888902	0.00141973	3.8e-10	8.7e-14	3.1e-15	1.2e-17	5e-08	1.57e-15	2.12e-07	0.004306	0.5675	6	rs62274120;rs1994125;rs931244;rs13080377;rs62274099;3:156813672_GA_G
rs12495290	12	LINC00880	3	156819988	G	A	0.1424	-0.0125717	0.00185444	1.2e-11	8.5e-13	3.5e-15	7e-16	0.0054	1.05e-13	0.0003	0.1619	0.761	4	rs12495290;rs6793284;rs62274099;3:156811816_GA_G
rs4144829	13	LCORL	4	17903654	C	T	0.2604	0.0137597	0.00146204	4.9e-21	1.6e-19	2e-22	1.7e-34	7.1e-12	4.32e-34	6.71e-11	0.004003	0.9007	4	rs4144829;rs2169032;rs2074974;rs17526868
rs73802707	13	LCORL	4	17932319	C	T	0.1478	0.0139838	0.00180033	8e-15	1.3e-16	6.6e-19	1.3e-26	7.7e-07	8.84e-25	8.75e-07	0.1718	0.8271	2	rs73802707;rs35662238
rs1909122	14	TET2	4	106127004	C	T	0.3338	0.00956717	0.00136763	2.6e-12	7.9e-18	2.7e-19	5.9e-19	3.1e-18	1.55e-15	4.67e-16	0.006735	0.03983	6	rs1909122;rs34104813;rs2647246;rs3055846;4:106125385_AAT_A;rs988799
rs116794974	15	AC096763.1	4	135009470	G	C	0.01417	-0.0340923	0.00524514	8e-11	8.1e-15	7.6e-15	4.3e-14	3.7e-05	1.83e-12	0.00207	0.08174	0.5954	1	rs116794974
rs12507427	16	HHIP-AS1:HHIP	4	145567471	T	A	0.4259	-0.0119857	0.00129764	2.5e-20	2.9e-15	3.9e-19	8.6e-26	5.6e-14	1.57e-24	2.2e-12	0.3079	0.4148	6	rs12507427;rs12511407;rs11944404;rs813139;rs2035901;rs72733521
rs141122696	17	AC116606.1	5	57122449	C	CTTTG	0.1895	0.00981673	0.00164884	2.6e-09	1.1e-14	1.6e-17	NA	NA	2e-05	2.67e-16	NA	NA	1	rs141122696
rs1476096	18	RNU6-456P	5	133837021	A	C	0.4141	-0.00768278	0.00131097	4.6e-09	2.6e-10	4.4e-13	1.3e-12	5.5e-19	8.51e-11	NA	0.5058	0.126	1	rs1476096
rs72813916	19	EBF1	5	158437819	T	C	0.136	0.0103288	0.00187155	3.4e-08	1.8e-09	1.3e-10	4.7e-12	0.013	4.48e-09	0.027785	0.3381	0.6278	1	rs72813916
rs10440833	20	CDKAL1	6	20688121	T	A	0.2693	0.0160469	0.00146109	4.6e-28	1.1e-23	2.1e-30	1.6e-49	0.12	7.13e-45	0.167282	0.2666	0.5055	10	rs10440833;rs12212600;rs9366354;rs9368207;rs4710940;rs1012635;rs12660618;rs6903744;rs9295480;rs2819990
rs1547670	21	MLN	6	33775868	G	A	0.498	-0.0075517	0.00128718	4.4e-09	1.9e-06	1e-07	4.7e-13	0.0068	6.69e-12	0.012319	0.007209	0.4713	1	rs1547670
rs202228093	22	HMGA1	6	34205465	G	GGAGCCC	0.1003	0.0172316	0.00213863	7.8e-16	4.8e-18	2.6e-20	NA	NA	0.157399	NA	NA	NA	8	rs202228093;rs114078082;rs114355919;rs150459394;rs9689096;rs75104038;rs1307273;rs114563403
rs9348981	23	FKBP5	6	35687249	T	G	0.2917	0.00947461	0.00142648	3.1e-11	1.9e-11	9.8e-14	8.7e-16	1.5e-07	2.16e-13	3e-07	8.516e-05	0.1879	8	rs9348981;rs12205495;rs6935659;rs10947554;rs4713884;rs6931750;rs13215497;rs9380528
rs113559341	23	LHFPL5	6	35794428	T	C	0.05904	-0.0149142	0.00271436	3.9e-08	7.5e-08	2.9e-08	1.9e-11	0.0048	1.22e-09	0.007261	0.6392	0.8344	2	rs113559341;rs12205495
rs12203869	23	MAPK14	6	36004814	C	T	0.387	0.00804096	0.00133241	1.6e-09	4.3e-08	1.9e-09	1.2e-11	0.00022	1.04e-10	0.000486	0.0006254	0.577	1	rs12203869
rs9382212	24	AL591034.1	6	53330801	T	C	0.2719	0.00885211	0.00143972	7.8e-10	4.5e-20	9e-22	2.3e-11	0.00018	1.48e-10	6.29e-05	0.004457	0.06517	3	rs9382212;rs2139077;rs34722665
rs555690232	25	SESN1	6	109356751	G	GA	0.1136	-0.013307	0.0020124	3.8e-11	1.6e-21	8.3e-20	0.17	0.074	NA	NA	NA	NA	1	rs555690232
rs6925689	26	RNU6-200P	6	126865884	T	C	0.4999	0.0071985	0.00128692	2.2e-08	3.6e-06	1.1e-08	6.2e-12	0.63	6.4e-09	0.851823	0.0889	0.488	1	rs6925689
rs55941023	27	L3MBTL3	6	130341728	C	CT	0.2993	0.00772798	0.00140514	3.8e-08	4.4e-09	5.4e-09	0.029	0.01	NA	NA	NA	NA	1	rs55941023
rs9399373	28	RN7SKP106	6	141878669	T	A	0.249	-0.00946775	0.00148905	2e-10	1.5e-12	5.7e-14	4.5e-16	0.00026	3.56e-13	0.000601	0.1809	0.5073	1	rs9399373
rs7772579	29	ESR1	6	152042502	A	C	0.2804	0.0119628	0.00143548	7.8e-17	1.4e-22	2.2e-24	4.5e-37	7.9e-16	6.43e-28	5.61e-10	0.01836	8.384e-05	2	rs7772579;rs2982565
rs2934844	30	PDE10A	6	166142456	A	T	0.3273	-0.00977	0.00137814	1.3e-12	1.3e-10	7.6e-13	2.8e-17	0.00089	1.8e-13	0.002838	0.4209	0.8242	2	rs2934844;rs1021508
rs3830624	31	AMZ1	7	2756140	T	TTAAA	0.4236	-0.00797467	0.00130148	8.9e-10	1.5e-14	7.6e-17	NA	NA	0.000404	NA	NA	NA	3	rs3830624;rs4719654;rs798528
rs2067074	32	AC002480.2	7	22720943	G	C	0.3057	0.00796374	0.00140522	1.5e-08	1.1e-07	2.4e-09	2e-07	3.3e-05	9.14e-09	3.97e-05	0.03296	0.4093	2	rs2067074;rs2905323
7:23508740_AATTG_A	33	IGF2BP3	7	23508740	AATTG	A	0.2594	0.0107921	0.00147481	2.5e-13	5.8e-23	1.4e-23	NA	NA	0.006207	NA	NA	NA	2	7:23508740_AATTG_A;rs34610702
rs150665986	34	HECW1	7	43536525	G	A	0.004308	0.0500849	0.00900906	2.7e-08	6.8e-08	1.1e-08	2.9e-11	0.005	5.91e-10	0.008392	NA	NA	3	rs150665986;rs144685198;rs147853765
rs45560031	34	AEBP1	7	44149457	G	C	0.0512	0.0186464	0.0028011	2.8e-11	2.7e-13	6.9e-15	2.3e-13	2.8e-06	2.03e-12	1.62e-06	0.04823	0.03352	1	rs45560031
rs138715366	34	YKT6	7	44246271	C	T	0.009009	0.0989142	0.00698423	1.6e-45	3.4e-52	1.4e-58	3.2e-69	1.8e-15	4.04e-61	2.45e-13	0.4728	NA	4	rs138715366;rs144685198;rs147853765;rs148403632
rs10269069	35	TNS3	7	47276495	A	G	0.09134	-0.0135082	0.0022404	1.6e-09	2.9e-09	2.9e-11	3.1e-12	0.044	1.69e-09	0.309426	0.3609	0.4671	1	rs10269069
rs2237448	36	GRB10	7	50707858	T	C	0.3313	-0.00780299	0.00136847	1.2e-08	2e-06	2.5e-06	9.9e-10	0.0037	1.39e-08	0.011226	0.367	0.4302	1	rs2237448
rs112139215	37	MLXIPL	7	73034559	C	A	0.07029	-0.018087	0.00253405	9.5e-13	1.4e-11	7.1e-13	1.8e-22	0.001	2.81e-20	0.006468	0.1909	0.6313	1	rs112139215
rs6954290	38	CDK6	7	92283098	G	T	0.3244	-0.00757776	0.00137799	3.8e-08	2e-06	1.1e-07	4.6e-13	0.014	4.92e-11	0.095929	0.5123	0.02295	1	rs6954290
rs12532894	39	SND1	7	127609516	C	T	0.2776	0.00894335	0.00144437	5.9e-10	1.5e-09	7.7e-11	5e-12	3.2e-07	2.04e-11	1.78e-08	0.005243	0.7119	3	rs12532894;rs1193335;rs5028619
rs62496903	40	MCPH1	8	6446938	C	T	0.08515	-0.0130351	0.00230678	1.6e-08	1.9e-11	6.9e-13	2.9e-13	1.3e-06	6.74e-12	1.24e-05	0.02505	0.01132	1	rs62496903
rs144686272	41	AGPAT6:RP11-360L9.8	8	41477833	C	CAGGG	0.2444	-0.00828728	0.00150247	3.5e-08	5.7e-05	4.6e-06	NA	NA	0.023683	NA	NA	NA	1	rs144686272
rs10106563	41	ANK1	8	41533200	C	A	0.211	0.0125454	0.00158462	2.4e-15	2.5e-14	1.5e-16	8e-08	0.83	0.000201	NA	0.6106	NA	2	rs10106563;rs6986080
rs72656010	42	PLAG1	8	57122215	T	C	0.1326	0.0149412	0.00191542	6.2e-15	2.4e-09	5.5e-12	1.1e-14	0.00057	1.39e-13	0.002051	0.898	0.06991	2	rs72656010;rs35603236
rs10283100	43	ENPP2	8	120596023	A	G	0.0596	-0.016573	0.00281686	4e-09	7.2e-06	1.5e-08	4.7e-14	7.7e-06	7.01e-13	1.56e-06	0.2198	0.1882	1	rs10283100
rs7854962	44	RP11-2B6.3	9	96900505	C	G	0.2086	0.00918778	0.00158403	6.6e-09	7.1e-12	4.5e-12	1.9e-13	5.7e-05	1.02e-11	8.81e-05	0.009232	0.9496	1	rs7854962
rs357564	45	PTCH1	9	98209594	G	A	0.3376	0.00837443	0.00135809	7e-10	2.7e-08	7.3e-11	5.1e-16	0.015	1.98e-14	0.04442	0.9859	0.6518	2	rs357564;rs28620532
rs539286190	45	PTCH1	9	98256083	C	CAA	0.09107	-0.0206017	0.00221381	1.3e-20	8.9e-22	3.3e-28	NA	NA	NA	NA	NA	NA	6	rs539286190;rs357544;rs759856507;rs28620532;rs28778940;rs78893982
rs2418135	46	RP11-202G18.1	9	113901309	G	A	0.483	-0.0074376	0.00128776	7.7e-09	7.9e-09	5.9e-11	1.6e-16	5.2e-13	1.53e-14	6.8e-14	0.946	0.5997	1	rs2418135
rs1323438	47	PAPPA	9	119115531	T	C	0.2791	-0.00830773	0.00143468	7e-09	2.6e-07	5.7e-08	1.3e-13	0.0019	5.58e-11	0.038264	0.5812	0.9812	1	rs1323438
rs10660407	48	FBXW2	9	123519447	A	AAT	0.266	-0.00887999	0.00146065	1.2e-09	8.1e-07	2.1e-09	NA	NA	NA	NA	NA	NA	2	rs10660407;rs3753029
9:125759861_TTTTC_T	49	RABGAP1	9	125759861	TTTTC	T	0.1371	0.0130895	0.00185717	1.8e-12	5e-18	1.2e-20	NA	NA	2.86e-05	NA	NA	NA	1	9:125759861_TTTTC_T
rs28378473	50	GPSM1	9	139245460	T	C	0.2575	0.00992442	0.00146223	1.1e-11	3.5e-18	5.2e-20	5.2e-18	9.7e-07	4.13e-15	3.67e-05	0.7923	0.6418	2	rs28378473;rs28721414
rs4350272	51	ARHGAP21	10	25056118	A	G	0.2643	0.00874185	0.00144977	1.6e-09	1.4e-10	4.1e-12	2.7e-10	0.00035	3.64e-09	0.000988	0.5594	0.8195	1	rs4350272
rs10823318	52	RP11-227H15.4	10	70979924	A	T	0.3078	-0.0108434	0.00139194	6.7e-15	5e-19	9.8e-22	8e-21	2.5e-12	4.79e-18	1.4e-09	0.7171	0.2617	1	rs10823318
rs11187141	53	Y_RNA	10	94467145	A	T	0.3785	-0.0101788	0.00132817	1.8e-14	1.2e-17	1.9e-22	3.3e-26	0.63	1.44e-22	0.584937	0.5614	0.1468	4	rs11187141;rs11187019;10:94266865_CA_C;10:94483872_TA_T
rs11187838	54	PLCE1	10	96038686	G	A	0.4354	-0.00928651	0.00129742	8.2e-13	1.2e-14	1.2e-16	3.6e-19	2.4e-10	4.04e-16	6.86e-09	0.3342	0.9589	1	rs11187838
rs7078844	54	PLCE1:NOC3L	10	96081140	T	C	0.2293	0.0104481	0.00153537	1e-11	4.3e-08	3.3e-09	0.0007	0.15	0.003819	NA	0.2461	NA	1	rs7078844
rs138056307	55	CYP2C19	10	96573948	A	T	0.04212	-0.018527	0.00318606	6.1e-09	6.1e-05	1.8e-06	2.3e-10	3.3e-09	6.9e-12	9.16e-09	0.001347	0.577	1	rs138056307
10:104700268_CG_C	56	CNNM2	10	104700268	CG	C	0.3945	0.00759407	0.00131907	8.6e-09	7.2e-15	9.8e-16	NA	NA	0.208192	NA	NA	NA	1	10:104700268_CG_C
rs1801253	57	ADRB1	10	115805056	G	C	0.2585	-0.0115215	0.00147069	4.7e-15	4.9e-18	2.5e-22	1.7e-31	3.9e-11	1.38e-25	5.28e-10	0.8738	0.03046	4	rs1801253;rs2782980;rs2429511;rs4917676
rs2901307	58	PLEKHA1	10	124128443	C	T	0.4678	-0.00820094	0.00128829	1.9e-10	9.1e-12	4e-12	5.6e-18	7.7e-10	3.44e-15	6.7e-08	0.0853	0.4491	1	rs2901307
rs11042596	59	IGF2	11	2118860	T	G	0.3281	0.0109581	0.00137464	1.6e-15	1.1e-16	7.4e-21	1.3e-22	0.046	4.33e-22	0.08499	0.03354	0.3242	7	rs11042596;rs7932822;rs72851023;rs10840372;rs3213223;rs3213221;rs11564709
rs77909323	59	TH	11	2190355	G	A	0.03261	-0.0219644	0.00352924	4.9e-10	3.1e-11	1.4e-13	4.4e-12	0.47	1.8e-11	0.690814	0.5678	0.8198	3	rs77909323;rs72851023;rs11564709
rs12419367	59	MIR4686	11	2217280	G	A	0.2007	-0.00962488	0.00160868	2.2e-09	2.7e-10	1.5e-13	3.3e-14	0.015	1.12e-14	0.015558	0.001747	0.7926	3	rs12419367;rs72851023;rs11564709
rs1562782	60	AMPD3	11	10342711	A	G	0.4074	0.00818635	0.0013074	3.8e-10	4.9e-10	1.4e-12	8.7e-18	0.0048	7.4e-15	0.019237	0.2122	0.0816	1	rs1562782
rs5030317	61	WT1	11	32410337	C	G	0.2673	0.00872958	0.00145453	2e-09	1.2e-09	2e-09	9.3e-10	8.8e-10	2.71e-09	1.73e-09	1.856e-06	0.2116	1	rs5030317
rs667515	62	CCND1	11	69449076	G	C	0.382	0.00746328	0.00132258	1.7e-08	7.2e-11	1.7e-12	4.2e-11	1.3e-06	9.32e-12	6.69e-07	0.04239	0.3136	1	rs667515
rs61885091	63	RP11-626H12.1	11	69791952	G	A	0.1642	-0.0100854	0.00172213	4.7e-09	3e-08	1.1e-08	7.4e-09	1.3e-05	4.77e-10	1.88e-05	0.3676	0.8591	1	rs61885091
rs2344500	64	ITPR2	12	26876620	G	A	0.4892	0.00839765	0.00128756	6.9e-11	3.3e-11	3.8e-13	3.5e-13	5.4e-08	1.51e-12	4.27e-07	0.1114	0.5217	1	rs2344500
rs6582623	65	SLC38A1	12	46613394	T	C	0.137	-0.0108036	0.00189705	1.2e-08	6.4e-08	3.2e-09	1.4e-11	1.3e-06	1.07e-09	4.54e-06	0.9278	0.8681	1	rs6582623
rs9669403	65	RP11-96H19.1	12	46798900	G	A	0.3921	-0.00750407	0.00132113	1.3e-08	1.3e-09	4.5e-10	1.7e-09	6.6e-05	2.55e-08	0.001176	0.1382	0.9018	1	rs9669403
rs147595837	66	HMGA2:AC090673.2	12	66317619	G	A	0.02728	0.0222932	0.00385816	7.6e-09	3e-08	6.3e-10	1.8e-14	2.5e-06	1.28e-12	9.77e-06	0.09527	0.7705	2	rs147595837;rs10878348
rs7306710	66	HMGA2	12	66376091	T	C	0.47	0.0168157	0.00129592	1.7e-38	5.8e-44	1.4e-49	2e-64	2.3e-20	1.39e-58	2.51e-18	0.04405	0.7919	9	rs7306710;rs10878348;rs343086;rs1156095;rs867633;rs12422370;rs61921611;rs2884593;rs61921616
rs4026608	66	RP11-366L20.4	12	66394664	C	T	0.3922	-0.010092	0.00131941	2e-14	2e-22	1.1e-24	9.1e-23	0.0014	5.81e-18	0.002169	0.8556	0.2421	1	rs4026608
rs2647873	67	LINC00485	12	103081192	A	G	0.4813	0.00858765	0.00128676	2.5e-11	2.3e-09	5.5e-11	1.6e-13	1.5e-11	2.86e-12	1.15e-12	0.5513	0.0636	1	rs2647873
rs3184504	68	SH2B3	12	111884608	T	C	0.4827	-0.0114997	0.00128487	3.6e-19	3e-22	1e-26	1e-21	2.6e-37	2.57e-19	1.37e-33	0.08922	0.1317	3	rs3184504;rs4378452;12:112850727_CAAAT_C
rs58235019	68	PTPN11	12	112896840	A	AG	0.4019	-0.00962768	0.00132291	3.4e-13	7.8e-13	7.7e-17	0.019	0.0023	NA	NA	NA	NA	2	rs58235019;12:112850727_CAAAT_C
rs117202791	69	RP11-216P16.4	12	121519759	T	C	0.01171	0.0326579	0.00585644	2.5e-08	2.6e-10	2.7e-11	1.8e-06	0.053	9.07e-08	0.00427	0.2647	0.6685	1	rs117202791
rs369655	70	LINC00332	13	40646156	T	C	0.1091	-0.0117466	0.00205174	1e-08	2.2e-10	5.3e-12	2.1e-12	0.0028	1.05e-12	0.007	0.8516	0.6721	1	rs369655
rs72681869	71	SOS2	14	50655357	G	C	0.01085	-0.0338299	0.0060949	2.8e-08	4.1e-08	6.1e-09	4.2e-11	0.028	5.94e-10	0.155182	0.2311	NA	1	rs72681869
rs72698731	72	DLK1	14	101194339	T	C	0.1251	0.0115422	0.00195466	3.5e-09	2.5e-09	3.4e-10	7.4e-11	0.45	7.31e-08	0.527256	0.1253	0.004597	2	rs72698731;rs8014708
rs11853312	73	SPRED1	15	38626475	A	C	0.1086	-0.0130605	0.00203598	1.4e-10	4.2e-05	2.1e-06	4.9e-10	0.28	1.19e-10	0.330234	0.7314	0.6481	3	rs11853312;rs5017263;rs112380424
rs764429222	74	FES	15	91428521	CT	C	0.3313	0.00780799	0.00137061	1.2e-08	5.5e-09	9.1e-11	NA	NA	0.002565	NA	NA	NA	1	rs764429222
rs55958435	75	NR2F2-AS1	15	96852638	A	G	0.2537	0.0108737	0.00149184	3.1e-13	1.6e-16	1.8e-16	4.3e-18	4.4e-05	1.56e-16	0.00054	0.9948	0.05135	2	rs55958435;rs56057546
15:99177652_GT_G	76	RP11-35O15.1	15	99177652	GT	G	0.3987	0.00985312	0.00132923	1.2e-13	3.7e-15	8.6e-18	NA	NA	NA	NA	NA	NA	2	15:99177652_GT_G;rs4965425
rs11639620	77	CBFB	16	67073552	A	G	0.1522	-0.00996836	0.0017759	2e-08	0.00095	6.4e-05	1.5e-05	5.7e-05	2.27e-05	0.000372	0.7362	0.1312	3	rs11639620;rs117865832;rs1152083
rs1122720	78	SMPD3	16	68412028	A	G	0.4936	-0.00722274	0.00128887	2.1e-08	0.00062	4.7e-06	1.9e-08	4.5e-08	2.33e-08	5.35e-06	0.3975	0.001546	1	rs1122720
rs222852	79	PHF23	17	7140606	A	G	0.4376	0.00954907	0.00129685	1.8e-13	2.1e-29	1.2e-30	2.7e-30	4.6e-12	1.38e-24	2.96e-09	0.2458	0.9602	4	rs222852;17:7096707_TC_T;rs222854;rs5415
rs78081080	79	NLGN2	17	7320581	C	T	0.07635	-0.0138891	0.00240578	7.8e-09	1.9e-06	5.2e-07	1.7e-07	0.035	2.73e-07	0.070628	0.8124	0.006638	2	rs78081080;rs143094271
rs78378222	79	TP53	17	7571752	T	G	0.01093	-0.036833	0.00588735	3.9e-10	2.4e-09	4.1e-12	1.9e-14	0.00019	1.83e-11	0.00193	6.368e-05	0.9885	2	rs78378222;rs143094271
rs17767418	80	GOSR1	17	28806294	C	T	0.03418	0.022857	0.0036428	3.5e-10	7.1e-08	2.1e-10	8.9e-11	0.028	2.69e-11	0.117024	0.3548	0.3327	3	rs17767418;rs117662433;rs11537608
rs75637630	80	ATAD5:CTD-2349P21.11	17	29168078	A	C	0.2565	0.00940631	0.00146933	1.5e-10	1.1e-10	1.7e-12	0.0027	0.004	NA	NA	0.1182	NA	2	rs75637630;rs117662433
rs9904480	81	CTD-2378E21.1	17	68454820	C	T	0.4856	-0.00808814	0.00128525	3.1e-10	1e-05	1.1e-08	2e-11	0.025	1.36e-10	0.039643	0.8328	0.7391	2	rs9904480;rs12103678
rs73354194	82	AC137723.5	17	79905947	T	C	0.02429	-0.0260016	0.00428179	1.3e-09	6.2e-05	8.4e-08	7.4e-10	0.19	1.01e-11	0.120398	0.5567	0.314	1	rs73354194
rs11082304	83	CABLES1	18	20720973	G	T	0.493	-0.00842041	0.00128493	5.6e-11	6e-05	1.1e-06	2.4e-11	0.00083	4.22e-10	0.001356	0.7875	0.8968	1	rs11082304
rs2779165	84	UHRF1	19	4915447	G	C	0.1839	0.0104853	0.0016657	3.1e-10	7.3e-09	5.9e-11	6.3e-10	0.00065	7.59e-11	2.49e-05	0.723	0.3545	2	rs2779165;rs2602708
rs8106042	85	INSR	19	7161849	C	G	0.2836	-0.00840068	0.00142788	4e-09	3.1e-06	1.1e-07	7.3e-13	0.09	2.17e-12	0.043066	0.1633	0.8005	1	rs8106042
rs41355649	86	CEBPA:CTD-2540B15.11	19	33790556	G	A	0.0708	0.0147698	0.00253792	5.9e-09	9e-09	6e-10	5e-13	0.006	1.17e-10	0.003842	0.1803	0.5719	2	rs41355649;rs73041147
rs1129156	87	MAP3K10	19	40719076	T	C	0.2568	0.00845325	0.00145945	7e-09	4.1e-08	7.9e-09	2.2e-10	0.013	2.53e-09	0.039563	0.0933	0.6242	1	rs1129156
rs200876443	88	PTOV1:AC018766.4	19	50363585	CAG	C	0.03845	-0.0194129	0.00343484	1.6e-08	2.2e-06	2.7e-08	0.029	0.33	0.420354	NA	NA	NA	1	rs200876443
rs147110934	89	ZNF628	19	55993436	G	T	0.0241	0.0259375	0.0042128	7.4e-10	0.00011	2.6e-05	5.3e-10	0.0015	1.62e-09	0.005675	0.3263	0.7203	2	rs147110934;rs73059279
rs2423514	90	RP11-103J8.1	20	10693337	A	G	0.461	-0.00728115	0.00128905	1.6e-08	2.6e-10	2.8e-11	8.5e-13	1.5e-06	1.13e-11	8.45e-07	0.2655	0.1897	1	rs2423514
rs11698914	91	COMMD7	20	31327144	C	G	0.2292	0.0135339	0.0015513	2.7e-18	4.1e-17	6.2e-20	1e-28	4.1e-05	1.21e-24	4.9e-05	0.5962	0.5064	4	rs11698914;rs6141769;20:31274734_TGGCTTA_T;rs2424898
rs563262037	91	EFCAB8	20	31448119	C	CA	0.1559	0.0106593	0.00175963	1.4e-09	3.1e-06	7.1e-08	NA	NA	NA	NA	NA	NA	3	rs563262037;20:31274734_TGGCTTA_T;rs8122269
rs6029188	92	MAFB	20	39200914	A	G	0.3894	-0.00955401	0.00132748	6.2e-13	4.5e-14	3.2e-19	1.6e-19	1.2e-05	3.66e-17	0.000169	0.3228	0.6275	1	rs6029188
rs2296528	93	STX16-NPEPL1:NPEPL1	20	57274151	G	C	0.3656	-0.00816816	0.00133108	8.4e-10	8.5e-10	9.4e-09	4.1e-11	0.47	2.74e-10	0.130183	0.1735	0.8929	1	rs2296528
rs73143584	94	ZBTB46:RP4-583P15.11	20	62445702	G	A	0.1094	-0.0118252	0.0020489	7.9e-09	1.7e-05	3.3e-07	1.2e-11	0.1	1.8e-11	0.025097	0.2309	0.08618	3	rs73143584;rs74552928;rs817362
rs817330	94	ZNF512B	20	62598815	C	T	0.4055	0.00747581	0.00130933	1.1e-08	1.4e-07	6.4e-09	4.4e-09	0.0019	3.95e-09	0.000699	0.2279	0.2098	2	rs817330;rs817329
bp = base pair position
MAF = Minor allele frequency
SE = Standard error
GWASs:
Juliusdottir T, et al. Distinction between the effects of parental and fetal genomes on fetal growth. Nat Genet. 2021;53(8):1135-42.
Warrington NM,, et al. Maternal and fetal genetic effects on birth weight and their relevance to cardio-metabolic risk factors. Nature Genetics. 2019;51(5):804-14.
Solé-Navais P, et al. Genetic effects on the timing of parturition and links to fetal birth weight. Nature Genetics. 2023;55(4):559-67.
Liu X, et al. Variants in the fetal genome near pro-inflammatory cytokine genes on 2q13 associate with gestational duration. Nature Communications. 2019;10(1):3927.

## Sheet: ESM Table 7 - GWAS full 
ESM Table 7: Variants reaching genome-wide significance in the GWAS of the full distribution of birthweight
SNP	# Locus	Nearest gene	Chromosome	Position (bp)	Effect allele	Other allele	MAF	Beta	SE	P-value GWAS full distribution	P-value GWAS truncated sample	P-value GWAS Winsorized sample	P-value DECODE Own Birthweight	P-value DECODE Offspring Birthweight	P-value Warrington et al. Own Birthweight	P-value Warrington et al. Offspring Birthweight	P-value Maternal Gestational Age	P-value Offspring Gestational Age	#Indepedent Significant SNPs	Independent Significant SNPs
rs3768044	1	SLC2A1	1	43420154	T	C	0.2175	-0.0122413	0.00218053	2e-08	7.9e-08	5.2e-11	3.2e-11	0.11	2.82e-09	0.223743	0.8581	0.4958	1	rs3768044
rs2367162	1	SLC2A1-AS1	1	43451338	T	C	0.09782	0.0202516	0.00306781	4.1e-11	9.2e-07	1.3e-11	1.4e-13	0.0016	4.22e-10	0.010865	0.5335	0.04295	1	rs2367162
rs3008870	2	MIER1	1	67418027	C	T	0.2747	0.0124029	0.00203566	1.1e-09	7.9e-05	3.4e-10	4e-08	0.0011	2.48e-07	0.005061	0.2693	0.7337	1	rs3008870
rs56019044	3	SLC16A1-AS1	1	113530578	T	C	0.2265	0.0128734	0.0021482	2.1e-09	1.9e-05	3.3e-09	1.5e-07	0.00094	4.39e-06	0.012584	0.4273	0.3199	1	rs56019044
rs141845046	4	ZBTB7B	1	154987704	C	T	0.0212	-0.0563737	0.00624608	1.8e-19	8.3e-09	8.2e-20	1.6e-20	6.3e-09	3.37e-16	3.4e-06	0.5903	0.1813	4	rs141845046;rs150138294;rs147847496;rs61813631
rs905938	4	DCST2	1	154991389	T	C	0.2642	-0.016064	0.00205092	4.8e-15	4.4e-11	9.4e-18	5.4e-22	1.6e-09	2.77e-19	1.46e-07	0.7055	0.009965	4	rs905938;rs6426985;rs35659598;rs150138294
rs34444588	4	UBQLN4	1	156002084	C	T	0.3747	-0.01094	0.00187456	5.3e-09	1.2e-06	3.6e-09	1.5e-12	0.044	8.61e-11	0.103238	0.02372	0.249	3	rs34444588;rs12037177;rs200915920
rs10913200	5	PAPPA2	1	176521655	G	A	0.0285	0.0319974	0.0054112	3.4e-09	1.3e-07	9.9e-10	1.4e-12	1.7e-08	2.02e-10	4.01e-07	0.3015	0.9877	1	rs10913200
1:214181765_AC_A	6	PROX1	1	214181765	AC	A	0.2512	-0.0133291	0.00209171	1.9e-10	2.4e-06	3e-11	NA	NA	0.065335	NA	NA	NA	1	1:214181765_AC_A
rs3806315	7	PTPN14	1	214724668	G	A	0.4124	-0.0104025	0.00185218	2e-08	8.4e-09	1.1e-09	3.4e-12	0.00027	2.78e-11	0.000106	0.1866	0.04017	1	rs3806315
rs76955245	7	PTPN14	1	214749261	C	T	0.03941	0.0266669	0.00466743	1.1e-08	2.1e-05	4.7e-09	6.8e-06	0.92	5.95e-07	0.927813	0.261	0.3108	1	rs76955245
rs12692386	8	ADAM17	2	9695906	A	G	0.3246	-0.0163966	0.00192686	1.7e-17	1.4e-10	1.9e-18	6.9e-19	3.1e-08	1.22e-15	2.78e-08	0.845	0.5992	4	rs12692386;rs13001298;rs13034367;rs12475061
2:23896733_CCCA_C	9	KLHL29	2	23896733	CCCA	C	0.3151	-0.0139472	0.00196397	1.2e-12	1.1e-08	8.2e-13	NA	NA	0.000437	NA	NA	NA	5	2:23896733_CCCA_C;rs72796106;rs111777267;rs2339940;rs4665627
rs11889459	10	AC016696.1	2	46484636	C	T	0.4578	-0.017158	0.00185445	2.2e-20	6.9e-17	5.9e-25	1.4e-31	2.7e-10	2.04e-24	5e-07	0.4921	0.4298	2	rs11889459;rs7597315
rs7596658	10	AC016696.1	2	46499767	G	A	0.07138	0.0236058	0.0034795	1.2e-11	1.1e-09	4.1e-14	4e-17	0.00019	1.74e-11	0.002302	0.0005061	0.3478	2	rs7596658;rs7597315
rs2881322	10	TMEM247	2	46658721	G	C	0.4319	-0.0131613	0.0018489	1.1e-12	1.7e-10	7.7e-14	0.21	0.8	NA	NA	NA	NA	4	rs2881322;rs13023346;rs13011481;rs1447563
rs75012349	10	ATP6V1E2	2	46729337	T	C	0.02226	-0.0328646	0.0059475	3.3e-08	5.7e-05	2.9e-09	1.2e-05	0.0074	5.53e-05	0.004894	0.1034	0.8284	1	rs75012349
rs8179686	11	LIMS1	2	109240242	C	T	0.4575	0.0114132	0.00182235	3.8e-10	6.4e-06	1.4e-09	4e-09	0.99	1.49e-07	0.971429	0.2555	0.1947	2	rs8179686;rs2577624
rs3789061	12	BCL2L11	2	111918230	T	C	0.479	-0.0102349	0.00181753	1.8e-08	9.3e-06	6e-09	8e-06	0.00061	2.24e-05	0.000553	0.8	0.04501	1	rs3789061
rs12623454	13	AC073257.1	2	121326297	G	C	0.4621	0.010418	0.00182265	1.1e-08	2.3e-05	1.1e-08	1.2e-09	0.25	1.21e-08	0.390051	0.3005	0.06924	2	rs12623454;rs6706968
rs56188432	14	ACVR1C	2	158406865	A	G	0.00245	-0.175826	0.0185972	3.2e-21	5.9e-14	4.1e-22	6.4e-24	2e-10	1.38e-16	2.04e-07	NA	NA	3	rs56188432;rs775315423;rs139459133
rs1522811	15	AC068138.1	2	226992454	C	A	0.2257	-0.0139186	0.00217367	1.5e-10	3.8e-05	4.6e-12	5.6e-14	0.041	3.53e-12	0.043397	0.5453	0.7592	4	rs1522811;rs13404263;rs62189677;rs62188981
rs2115781	16	RP11-894J14.5:RFT1	3	53131829	T	C	0.4367	0.0103188	0.00183311	1.8e-08	3.8e-05	6.1e-08	0.36	0.68	0.684702	NA	0.0793	NA	1	rs2115781
rs7374686	17	KBTBD8	3	67075271	A	G	0.1047	0.0180322	0.00297946	1.4e-09	1.5e-08	1.4e-09	2e-06	1.2e-05	2.28e-05	0.000375	0.446	0.3699	4	rs7374686;rs139250254;rs2886044;rs114707650
rs4677883	18	ADCY5	3	123052018	A	C	0.1868	-0.0187968	0.00233709	8.8e-16	7.7e-25	1.3e-18	3e-15	2.9e-18	2.44e-12	8.9e-15	4.18e-06	0.01088	5	rs4677883;rs11438345;rs9851257;rs6777397;rs775209975
rs11708067	18	ADCY5	3	123065778	A	G	0.2474	-0.0263566	0.0021087	7.6e-36	3.3e-07	6.9e-42	4.2e-53	0.32	1.59e-42	0.674384	0.006323	0.0004209	6	rs11708067;rs11438345;rs7612096;rs11720939;rs775209975;rs77902685
rs199951373	19	XRN1	3	142088497	A	T	0.1216	-0.0151709	0.00271735	2.4e-08	2.4e-10	9.8e-10	NA	NA	NA	NA	NA	NA	2	rs199951373;rs6440100
rs76916728	20	RP11-680B3.2	3	148620710	T	TAA	0.3862	0.0130405	0.00185863	2.3e-12	1.2e-51	1.9e-13	0.057	0.0072	0.000601	NA	NA	NA	1	rs76916728
rs13322435	21	LINC00880	3	156795468	A	G	0.407	0.0320224	0.00186193	2.7e-66	3.8e-10	4.6e-76	4.3e-99	1.3e-16	3.29e-82	2.61e-13	0.276	0.0009227	8	rs13322435;rs62274099;3:156813672_GA_G;rs1994125;rs931244;rs13080377;rs56357317;rs73170826
rs62274120	21	LINC00880:LINC00881	3	156815912	A	G	0.29	-0.0149446	0.00200368	8.7e-14	1.2e-11	3.1e-15	1.2e-17	5e-08	1.57e-15	2.12e-07	0.004306	0.5675	6	rs62274120;rs1994125;rs931244;rs13080377;rs62274099;3:156813672_GA_G
rs12495290	21	LINC00880	3	156819988	G	A	0.1424	-0.0187435	0.00262016	8.5e-13	0.00018	3.5e-15	7e-16	0.0054	1.05e-13	0.0003	0.1619	0.761	2	rs12495290;rs62274099
rs11709779	22	KLF7P1	3	170649012	C	T	0.3641	-0.0103741	0.00188326	3.6e-08	2.9e-07	7.1e-09	1.8e-06	0.19	2.32e-05	0.12034	0.6716	0.9569	1	rs11709779
rs147996720	23	KLHL24	3	183374894	T	TG	0.2594	0.0132593	0.00206983	1.5e-10	2.2e-07	1.2e-10	NA	NA	NA	NA	NA	NA	3	rs147996720;rs147996720;rs147996720
rs7671110	24	LCORL	4	17874089	C	T	0.1541	0.0213408	0.00250639	1.7e-17	1.3e-14	6.1e-20	4.3e-27	2.4e-06	3.37e-25	2.44e-06	0.2104	0.9614	4	rs7671110;rs35662238;rs16895792;rs113591949
rs4144829	24	LCORL	4	17903654	C	T	0.2604	0.018668	0.00206623	1.6e-19	4.9e-21	2e-22	1.7e-34	7.1e-12	4.32e-34	6.71e-11	0.004003	0.9007	3	rs4144829;rs2169033;rs7667864
rs6820487	25	STPG2	4	98117224	C	A	0.2547	-0.0114271	0.00208559	4.3e-08	6.8e-05	1.7e-06	0.00026	0.92	0.000635	0.946596	0.5478	0.6324	1	rs6820487
rs2047408	26	TET2	4	106123582	G	C	0.3328	0.0167184	0.00193385	5.4e-18	4.8e-12	2.4e-19	5.6e-19	6e-18	1.28e-15	9.17e-16	0.005121	0.03915	8	rs2047408;4:106125385_AAT_A;rs3055846;rs12643660;rs6833042;rs10010281;rs1391440;rs11726786
rs149600208	27	RP11-427M20.1	4	134772442	C	T	0.01621	-0.0563436	0.00715178	3.3e-15	6.4e-10	8.8e-15	9.4e-13	1.3e-05	3.94e-11	0.000893	0.1293	0.7343	4	rs149600208;rs138548025;rs115629016;rs114163153
rs2131354	28	HHIP	4	145599908	G	A	0.4737	-0.0148472	0.00182536	4.2e-16	3.3e-19	6.2e-20	1.1e-27	1.9e-17	3.49e-24	2.82e-16	0.04113	0.785	6	rs2131354;rs11944404;rs789350;rs6856849;rs72733520;rs982903
5:57065993_CA_C	29	RP11-772C9.1	5	57065993	CA	C	0.1567	0.0195594	0.00250116	5.3e-15	5.1e-09	1.7e-17	NA	NA	3.52e-06	NA	NA	NA	5	5:57065993_CA_C;rs10037593;5:57143087_GTATC_G;rs10461439;rs869516
rs6873192	30	PIK3R1	5	67598184	A	G	0.4804	0.0113602	0.00181983	4.3e-10	2.6e-07	6.5e-10	1.6e-10	5.4e-08	1.89e-09	4.67e-07	0.1912	0.1039	2	rs6873192;rs28365970
rs9293755	31	LHFPL2	5	77912922	G	A	0.4221	-0.0107272	0.00183318	4.9e-09	2.6e-05	1.9e-09	6.1e-07	0.00023	5.37e-07	0.005	0.09125	0.3548	1	rs9293755
rs74667368	32	RNU4-90P	5	90559369	G	T	0.0594	-0.0210605	0.00382996	3.8e-08	0.00098	7.3e-09	1.1e-05	0.00077	8.24e-05	0.0032	0.8576	0.06972	2	rs74667368;rs7724489
rs329114	33	JADE2	5	133857708	G	C	0.4156	-0.0117996	0.00183986	1.4e-10	6.9e-09	2.3e-13	2.3e-12	3e-19	1.11e-10	1.82e-16	0.753	0.07162	1	rs329114
rs6556349	34	RP11-542A14.1	5	157879264	A	G	0.4567	-0.0125474	0.0018285	6.8e-12	6.2e-07	2.7e-11	2.7e-09	5.6e-17	3.15e-09	4.06e-19	2.151e-18	0.03126	5	rs6556349;rs12656357;rs11953630;rs6881817;rs13159918
rs4704942	34	RP11-542A14.2	5	157893360	G	C	0.3917	-0.0103813	0.00185858	2.3e-08	2.4e-07	1.8e-08	3.1e-08	4.8e-24	8.03e-09	2.28e-25	3.641e-32	0.0002846	5	rs4704942;rs12656357;rs11953630;rs6881817;rs13159918
rs72813918	35	EBF1	5	158437823	C	T	0.1356	0.0159172	0.00264768	1.8e-09	6.2e-08	1.8e-10	4.6e-12	0.015	4.45e-09	0.032123	0.359	0.6773	1	rs72813918
rs148833559	36	STC2	5	172755066	C	A	0.0017	-0.141778	0.0233557	1.3e-09	1.9e-07	2.4e-11	3.4e-08	6.7e-06	5.8e-08	5.27e-06	NA	NA	1	rs148833559
rs7766070	37	CDKAL1	6	20686573	C	A	0.2707	0.020761	0.00205996	6.9e-24	1.9e-27	2.6e-30	3e-49	0.088	1.57e-44	0.116296	0.3381	0.4609	6	rs7766070;rs9366354;rs6906327;rs1012635;rs67131976;rs4710946
rs9379832	38	HIST1H2BE	6	26186200	A	G	0.2548	0.0140469	0.00211331	3e-11	8.7e-06	4e-13	1.7e-15	8.6e-06	1.06e-13	5.66e-05	0.2191	0.1882	2	rs9379832;rs4145878
rs202228093	39	HMGA1	6	34205465	G	GGAGCCC	0.1003	0.0261541	0.00302075	4.8e-18	7.8e-16	2.6e-20	NA	NA	0.157399	NA	NA	NA	10	rs202228093;6:34148764_AAATAATAATAATAAT_A;rs1187126;rs1187117;rs116251328;rs150459394;rs9689096;rs75104038;rs73420943;rs138468260
rs6931945	39	RP3-340B19.2	6	35525751	G	A	0.3679	-0.013287	0.00187864	1.5e-12	1.2e-09	7.2e-14	1.2e-13	1.2e-15	1.13e-11	1e-15	0.1764	0.1654	10	rs6931945;rs12191777;rs7744287;rs71002565;rs2064317;rs12205495;rs4713884;rs10456431;6:35650893_GTA_G;6:35661432_GA_G
rs71540126	39	SRPK1	6	35823766	A	AGTTGGTAT	0.2612	0.0121918	0.00206834	3.8e-09	2.8e-05	3.9e-10	NA	NA	0.042413	NA	NA	NA	2	rs71540126;6:35661432_GA_G
rs6922865	39	MAPK13	6	36094188	T	G	0.3536	0.0107989	0.00189414	1.2e-08	1.3e-07	1.3e-08	6.6e-08	0.0015	1.59e-07	0.004475	0.003187	0.6557	2	rs6922865;rs12203869
rs1319012	40	USP49	6	41852616	T	A	0.0672	0.0198536	0.00353987	2e-08	5e-05	1.2e-08	2.6e-07	0.0015	3.27e-06	0.002849	0.02025	0.5306	1	rs1319012
rs12175817	41	AL591034.1	6	53331144	A	C	0.2719	0.0186704	0.00203416	4.4e-20	7.9e-10	8.5e-22	2.4e-11	0.00013	1.49e-10	4.32e-05	0.004856	0.06592	6	rs12175817;rs6458935;rs4712029;rs2139077;rs548433;rs34722665
rs555690232	42	SESN1	6	109356751	G	GA	0.1136	-0.0271193	0.00284645	1.6e-21	3.8e-11	8.3e-20	0.17	0.074	NA	NA	NA	NA	3	rs555690232;rs139306421;rs550692507
rs12529733	42	CCDC162P	6	109654132	T	C	0.4207	0.0111533	0.00185021	1.7e-09	8e-06	1.8e-09	1.4e-07	0.0001	1.29e-05	0.002464	0.2797	0.05357	1	rs12529733
rs1936806	43	RSPO3	6	127451665	C	T	0.447	-0.0102851	0.00182679	1.8e-08	2.3e-05	2.8e-09	4.4e-11	0.033	3.5e-08	0.075917	0.5288	0.1888	2	rs1936806;rs35323862
rs113898003	44	L3MBTL3	6	130341235	T	C	0.2614	0.0121829	0.00206072	3.4e-09	1.1e-06	4.2e-09	5.5e-07	0.099	0.000113	NA	0.7282	NA	1	rs113898003
rs9492452	44	L3MBTL3	6	130417294	C	T	0.3003	-0.0122177	0.001988	8e-10	1.2e-07	6.1e-10	2.4e-09	2.5e-10	4.95e-09	2.65e-08	0.306	0.06575	1	rs9492452
rs6570464	45	RN7SKP106	6	141827882	C	A	0.2482	-0.0149327	0.00210939	1.5e-12	3.6e-10	6.8e-14	1e-15	0.0006	6.5e-13	0.001301	0.2005	0.5481	2	rs6570464;rs7743550
rs6570509	46	GPR126	6	142716286	G	T	0.2871	0.0141534	0.00200639	1.7e-12	8e-07	2.2e-13	9.7e-11	7.5e-06	5.27e-09	0.000373	0.9585	0.8937	2	rs6570509;rs262125
rs7772579	47	ESR1	6	152042502	A	C	0.2804	0.0198266	0.00202814	1.4e-22	7.8e-17	2.2e-24	4.5e-37	7.9e-16	6.43e-28	5.61e-10	0.01836	8.384e-05	4	rs7772579;rs1293936;rs2982565;rs12195741
rs62437400	48	TULP4	6	158785893	C	T	0.2283	-0.0136704	0.00215978	2.5e-10	3.9e-05	5.4e-11	3.5e-09	0.0012	1.78e-07	0.001536	0.127	0.2214	3	rs62437400;rs341154;rs62438578
rs2934844	49	PDE10A	6	166142456	A	T	0.3273	-0.012517	0.00194768	1.3e-10	1.3e-12	7.6e-13	2.8e-17	0.00089	1.8e-13	0.002838	0.4209	0.8242	2	rs2934844;rs59154205
6:166179352_AAAAGTTTAGATGTAGGC_A	49	PDE10A:RP11-252P19.1	6	166179352	AAAAGTTTAGATGTAGGC	A	0.05682	-0.0224315	0.00381466	4.1e-09	4.5e-05	7.2e-09	NA	NA	0.056204	NA	NA	NA	1	6:166179352_AAAAGTTTAGATGTAGGC_A
rs798562	50	AMZ1	7	2757938	C	T	0.2998	0.0158969	0.00198706	1.2e-15	2.3e-08	7.8e-18	1.4e-13	1.4e-08	4.34e-11	2.49e-07	0.01366	0.1022	7	rs798562;rs10257934;rs10807805;rs4719654;rs798492;rs2644307;rs1183079
rs2905323	51	AC002480.2	7	22705723	T	C	0.3361	0.01177	0.00194596	1.5e-09	1.6e-08	2.3e-10	2.5e-07	1.8e-05	9.42e-08	3.93e-05	0.05659	0.4381	1	rs2905323
7:23508740_AATTG_A	52	IGF2BP3	7	23508740	AATTG	A	0.2594	0.0205599	0.00208364	5.8e-23	2.5e-13	1.4e-23	NA	NA	0.006207	NA	NA	NA	9	7:23508740_AATTG_A;rs12700439;rs55948200;rs4279506;rs34846088;rs138857492;rs6461712;rs11765452;rs34610702
rs34435723	52	TRA2A	7	23569472	C	CT	0.2696	-0.0113933	0.00205524	3e-08	5.9e-05	6.4e-08	0.4	0.66	NA	NA	NA	NA	3	rs34435723;rs12700439;rs6461712
rs760277758	53	CHN2	7	29340089	AT	A	0.2864	0.0126644	0.0020031	2.6e-10	8.2e-05	1.5e-09	NA	NA	0.133353	NA	NA	NA	2	rs760277758;rs55728379
rs871884	54	POLR2J4:RP5-1165K10.2:AC004951.5	7	44025700	C	T	0.1032	0.0165699	0.00294964	1.9e-08	3.5e-06	3e-09	0.15	0.62	0.325643	NA	0.4101	NA	3	rs871884;rs147853765;rs117658258
rs45560031	54	AEBP1	7	44149457	G	C	0.0512	0.0289686	0.00396405	2.7e-13	2.8e-11	6.9e-15	2.3e-13	2.8e-06	2.03e-12	1.62e-06	0.04823	0.03352	3	rs45560031;rs882020;rs551123702
rs138715366	54	YKT6	7	44246271	C	T	0.009009	0.149971	0.00986532	3.4e-52	1.6e-45	1.4e-58	3.2e-69	1.8e-15	4.04e-61	2.45e-13	0.4728	NA	6	rs138715366;rs144685198;rs147853765;rs551123702;rs116876436;rs148403632
rs62459092	54	CAMK2B	7	44262766	A	G	0.1987	0.0134914	0.00227619	3.1e-09	2.8e-07	1.4e-09	3.9e-13	6.9e-06	4.15e-11	0.000426	0.977	0.8094	2	rs62459092;rs551123702
rs146113646	54	TMED4	7	44623886	G	C	0.01378	0.0446817	0.0075871	3.9e-09	1.8e-06	1.1e-09	5.4e-08	0.0023	1.97e-07	0.003273	0.1747	0.8813	3	rs146113646;rs116876436;rs148403632
rs2126444	55	AC023669.1	7	46294389	A	T	0.06277	0.0215682	0.00372774	7.2e-09	2.1e-06	6.4e-08	3.9e-11	0.00038	3.69e-09	0.002645	0.8629	0.242	1	rs2126444
rs10269069	56	TNS3	7	47276495	A	G	0.09134	-0.0188005	0.00316718	2.9e-09	1.6e-09	2.9e-11	3.1e-12	0.044	1.69e-09	0.309426	0.3609	0.4671	1	rs10269069
rs112139215	57	MLXIPL	7	73034559	C	A	0.07029	-0.0242162	0.00358236	1.4e-11	9.5e-13	7.1e-13	1.8e-22	0.001	2.81e-20	0.006468	0.1909	0.6313	1	rs112139215
rs4141362	58	CALCR	7	93159688	G	A	0.3722	-0.0116056	0.00188269	7.1e-10	7.2e-06	9.8e-10	3.2e-08	0.91	5.13e-08	0.961608	0.736	0.1908	2	rs4141362;rs7776917
rs10224503	59	COG5	7	107075569	A	C	0.2343	-0.0118991	0.00214157	2.8e-08	7.3e-08	2.2e-08	6.1e-09	0.076	1.63e-07	0.049735	0.2075	0.02196	1	rs10224503
rs322778	60	SND1	7	127758848	G	T	0.4655	0.0112086	0.0018287	8.8e-10	2.6e-08	1.9e-11	1.9e-07	0.0013	5.88e-09	3.85e-05	0.002103	0.6199	4	rs322778;rs746102424;rs1362898;rs322813
rs62496915	61	MCPH1	8	6449057	C	G	0.1163	-0.0197469	0.00283055	3e-12	5.3e-06	1.5e-12	4.8e-10	2.6e-07	5.19e-09	4.64e-06	0.01713	0.01712	3	rs62496915;rs28581608;rs58506250
rs34036147	62	C8orf86	8	38366249	C	T	0.3064	-0.0119544	0.00198271	1.6e-09	1.2e-06	6.7e-11	5.6e-11	0.018	8.37e-11	0.015546	0.815	0.5718	2	rs34036147;rs2568232
8:41522016_AAAGAG_A	63	ANK1:RP11-930P14.1	8	41522016	AAAGAG	A	0.2076	0.0174405	0.00225217	9.6e-15	1.2e-14	1.1e-16	NA	NA	0.000567	NA	NA	NA	2	8:41522016_AAAGAG_A;rs6986080
rs72656010	64	PLAG1	8	57122215	T	C	0.1326	0.0161514	0.00270725	2.4e-09	6.2e-15	5.5e-12	1.1e-14	0.00057	1.39e-13	0.002051	0.898	0.06991	1	rs72656010
8:106118199_GTTAA_G	65	RP11-127H5.1	8	106118199	GTTAA	G	0.1594	-0.0157502	0.00247856	2.1e-10	2.1e-07	3.3e-11	NA	NA	0.002997	NA	NA	NA	2	8:106118199_GTTAA_G;rs6980703
rs4870941	66	RP11-136O12.2	8	126498828	G	C	0.237	0.01302	0.00215793	1.6e-09	1.9e-07	3.2e-10	2.1e-08	0.0079	3.74e-09	0.004151	0.01715	0.07077	1	rs4870941
rs12675643	67	MIR1208	8	129165692	T	A	0.2309	-0.0145105	0.00215264	1.6e-11	1.3e-05	3.5e-11	1.8e-09	1.7e-06	2.47e-07	6.01e-05	0.5154	0.02446	2	rs12675643;8:129187063_GT_G
8:144925069_TAATA_T	68	NRBP2	8	144925069	TAATA	T	0.4108	-0.0103396	0.0018505	2.3e-08	0.00037	1.1e-06	NA	NA	0.323913	NA	NA	NA	1	8:144925069_TAATA_T
rs7028020	69	RP11-613M10.9:SHB	9	38007747	A	G	0.486	0.0101998	0.00181778	2e-08	1.6e-05	3.6e-08	4.8e-08	0.0049	1.24e-06	0.002519	0.03868	0.3883	1	rs7028020
rs768056	70	ROR2	9	94266286	C	T	0.1765	-0.0133929	0.00238174	1.9e-08	3e-06	2.2e-09	6.7e-08	4.7e-07	8.17e-08	1.16e-06	0.001846	0.401	1	rs768056
rs2039012	71	MIRLET7DHG	9	96968371	T	C	0.3171	0.0146043	0.00195269	7.5e-14	1.4e-05	6e-13	2e-08	0.00071	2.19e-08	0.000374	0.3574	0.2101	3	rs2039012;rs7854962;rs140272366
rs357564	72	PTCH1	9	98209594	G	A	0.3376	0.0106669	0.00191829	2.7e-08	7e-10	7.3e-11	5.1e-16	0.015	1.98e-14	0.04442	0.9859	0.6518	3	rs357564;rs531236471;rs56119276
rs145965565	72	PTCH1	9	98273305	T	G	0.09363	-0.0306465	0.00310821	6.2e-23	6.2e-20	4.3e-29	8.8e-28	9e-10	1.26e-23	8.67e-08	0.7783	0.5228	6	rs145965565;rs200292470;rs759856507;rs531236471;rs56119276;rs78893982
rs60698178	73	RP11-202G18.1	9	113897770	T	A	0.4445	-0.0111428	0.00184024	1.4e-09	1e-07	3e-11	0.0044	0.41	NA	NA	NA	NA	2	rs60698178;rs10817154
rs614274	74	RABGAP1	9	125747038	G	T	0.1363	0.023013	0.00263202	2.3e-18	5.2e-12	9.9e-21	2.6e-16	6.8e-05	6.48e-16	2.76e-05	0.0002552	0.01749	7	rs614274;rs10818753;rs12335837;rs12684080;rs700085;9:125949104_TA_T;rs375279503
rs28429551	75	GPSM1	9	139243334	T	A	0.2367	0.0184251	0.00211126	2.6e-18	3.5e-11	1.1e-19	1.7e-17	3.2e-07	5.13e-15	5.57e-06	0.6874	0.637	3	rs28429551;rs28578070;rs3812565
rs4350272	76	ARHGAP21	10	25056118	A	G	0.2643	0.0131573	0.00205036	1.4e-10	1.6e-09	4.1e-12	2.7e-10	0.00035	3.64e-09	0.000988	0.5594	0.8195	4	rs4350272;rs72780323;rs72780351;rs11014285
rs11375604	77	A1CF	10	52646867	G	GT	0.1748	0.0146262	0.00240201	1.1e-09	7.7e-05	1.2e-09	NA	NA	0.845758	NA	NA	NA	1	rs11375604
rs117219323	78	RP11-227H15.4	10	70978672	G	A	0.03925	0.0276641	0.0046183	2.1e-09	2.7e-06	1.2e-10	2.1e-11	5.8e-05	2.44e-09	0.002217	0.4892	0.3757	1	rs117219323
rs9645500	78	RP11-227H15.4:HKDC1	10	70986723	T	G	0.3004	-0.0179796	0.00197339	8.2e-20	1.3e-14	3.8e-22	3.6e-21	2.4e-12	1.75e-18	1.26e-09	0.4659	0.249	1	rs9645500
rs74465052	79	CFL1P1	10	89605427	T	A	0.05925	0.0216932	0.00388479	2.3e-08	5.8e-07	2.9e-10	1.3e-10	0.00013	5.83e-08	0.00292	0.0007229	0.355	1	rs74465052
rs11187149	80	Y_RNA	10	94485763	G	A	0.3824	-0.0160535	0.00187019	9.2e-18	5e-14	1.6e-22	2.7e-25	0.6	4.67e-22	0.520311	0.4188	0.1044	6	rs11187149;rs568972134;rs11187019;rs6583826;rs7911264;rs2488071
rs11187838	81	PLCE1	10	96038686	G	A	0.4354	-0.0141458	0.00183357	1.2e-14	8.2e-13	1.2e-16	3.6e-19	2.4e-10	4.04e-16	6.86e-09	0.3342	0.9589	3	rs11187838;rs17109875;rs2077218
rs11191580	82	NT5C2	10	104906211	T	C	0.0737	-0.0200965	0.00338713	3e-09	2.6e-06	2.2e-11	6.4e-12	1.8e-05	5.02e-10	0.000382	0.5811	0.6008	4	rs11191580;10:104642140_CT_C;rs7909286;rs3736922
rs1163238	82	NT5C2	10	104943993	G	A	0.3966	0.0146597	0.00185938	3.2e-15	1.3e-08	5.7e-16	7.5e-14	2.2e-06	1.32e-10	4.37e-05	0.3203	0.8348	7	rs1163238;rs7909286;rs3736922;rs1163084;rs1163085;rs942900;rs4918016
rs1801253	83	ADRB1	10	115805056	G	C	0.2585	-0.0179908	0.00207827	4.9e-18	4.7e-15	2.5e-22	1.7e-31	3.9e-11	1.38e-25	5.28e-10	0.8738	0.03046	4	rs1801253;rs2782980;rs2429511;rs4917676
rs2901307	84	PLEKHA1	10	124128443	C	T	0.4678	-0.0124163	0.00182042	9.1e-12	1.9e-10	4e-12	5.6e-18	7.7e-10	3.44e-15	6.7e-08	0.0853	0.4491	2	rs2901307;rs7896881
rs72851023	85	IGF2	11	2130620	C	T	0.07307	-0.0299428	0.00344538	3.6e-18	1.2e-13	7.4e-21	2e-20	0.018	1.76e-19	0.050394	0.5277	0.188	11	rs72851023;rs7479065;11:2099743_CAT_C;rs11042596;rs7129583;rs3213221;rs77909323;rs11564709;rs11043003;rs71029115;rs17248845
rs3213217	85	IGF2:INS-IGF2	11	2157793	A	T	0.2315	0.0129714	0.00215376	1.7e-09	3.5e-08	9.6e-12	9.4e-11	0.21	1.11e-09	0.044458	0.2574	0.8229	4	rs3213217;rs11042596;rs7129583;rs3213221
rs7114418	85	MIR4686	11	2228709	G	A	0.2652	0.0125182	0.00205347	1.1e-09	1.3e-06	1.4e-11	1e-07	2.4e-05	6.62e-08	1.51e-05	0.02951	0.4067	5	rs7114418;rs11564709;rs11043003;rs71029115;rs17248845
rs12417933	85	ASCL2	11	2288303	A	G	0.2754	-0.013596	0.00204272	2.8e-11	1.7e-06	3.6e-13	2e-11	0.067	2.45e-09	0.229376	0.8748	0.133	6	rs12417933;rs11564709;rs71029115;rs17248845;rs1548427;rs2412115
rs60056002	86	KCNQ1:KCNQ1OT1	11	2713548	T	C	0.08468	0.018912	0.00325225	6.1e-09	9.4e-07	3.3e-10	1.3e-09	3.2e-07	3.72e-09	4.41e-06	0.2285	0.6242	2	rs60056002;rs7939222
rs1562782	87	AMPD3	11	10342711	A	G	0.4074	0.0114884	0.00184658	4.9e-10	3.8e-10	1.4e-12	8.7e-18	0.0048	7.4e-15	0.019237	0.2122	0.0816	1	rs1562782
rs67254669	88	ABCC8	11	17470143	A	G	0.00105	-0.199178	0.0263683	4.2e-14	3.1e-05	1.3e-14	NA	NA	1.04e-05	0.037923	NA	NA	1	rs67254669
rs10835907	89	WT1	11	32434180	G	A	0.2109	0.0138825	0.00222896	4.7e-10	1.2e-08	5.1e-10	0.33	0.081	NA	0.325033	0.02306	NA	1	rs10835907
rs2508710	90	AP000769.1	11	65229828	G	T	0.1909	-0.0135865	0.00230686	3.9e-09	6.9e-07	7.2e-10	1.4e-07	1.7e-06	1.21e-06	2.72e-06	0.6601	0.8711	2	rs2508710;rs7941126
rs4980661	91	AP000439.3	11	69306579	G	A	0.4732	0.0106842	0.00181555	4e-09	5.2e-06	9.1e-10	1.2e-10	0.0098	8.42e-11	0.024131	0.205	0.7775	2	rs4980661;rs609581
rs667515	91	CCND1	11	69449076	G	C	0.382	0.0121757	0.00186871	7.2e-11	1.7e-08	1.7e-12	4.2e-11	1.3e-06	9.32e-12	6.69e-07	0.04239	0.3136	4	rs667515;rs609581;rs653810;11:69483443_GTTT_G
rs61885091	92	RP11-626H12.1	11	69791952	G	A	0.1642	-0.0134795	0.0024332	3e-08	4.7e-09	1.1e-08	7.4e-09	1.3e-05	4.77e-10	1.88e-05	0.3676	0.8591	1	rs61885091
rs11225170	93	YAP1	11	102093464	T	C	0.362	-0.010964	0.00190009	7.9e-09	0.0004	2.2e-08	1.1e-05	2.1e-12	3.06e-05	1.26e-12	0.03201	0.6937	1	rs11225170
rs7127010	94	CRYAB	11	111770782	C	T	0.2976	0.0131242	0.00198637	3.9e-11	1.4e-06	4.3e-12	1.7e-08	0.00013	1.08e-07	0.001602	0.2528	0.5562	3	rs7127010;rs11828343;rs17565975
11:122500489_CT_C	95	RP11-266E8.2	11	122500489	CT	C	0.1207	0.0154146	0.00277336	2.7e-08	3.7e-07	3e-09	NA	NA	NA	NA	NA	NA	1	11:122500489_CT_C
rs11222084	96	ADAMTS8	11	130273230	A	T	0.3686	0.0106166	0.00187718	1.6e-08	0.0079	3e-08	0.0016	0.028	0.00316	0.017031	0.09793	0.277	1	rs11222084
rs3217870	97	CCND2	12	4400111	C	T	0.3942	0.010677	0.00185849	9.2e-09	0.00014	8.4e-09	3.6e-06	2.3e-06	1.33e-05	1.28e-06	0.02096	0.172	1	rs3217870
rs775327397	98	GPR19	12	12856574	TAGCTA	T	0.1329	0.0153694	0.00268586	1.1e-08	2e-06	1.6e-08	NA	NA	0.000287	NA	NA	NA	3	rs775327397;rs1420023;rs77216612
rs118106744	99	KCNJ8	12	21936398	C	T	0.0519	0.0227034	0.00399161	1.3e-08	5.3e-06	2.2e-09	7.6e-09	0.055	1.95e-08	0.046223	0.09562	0.9241	1	rs118106744
rs2291261	100	ITPR2	12	26875565	G	A	0.4891	0.012101	0.00181969	2.9e-11	8.8e-11	3.7e-13	3.4e-13	7.5e-08	1.47e-12	5.86e-07	0.1155	0.5422	2	rs2291261;rs17404179
rs7305125	100	ITPR2	12	26960599	G	C	0.3132	0.0115387	0.00195706	3.7e-09	4.1e-05	8.6e-09	1.2e-07	8.8e-08	2.46e-07	2.06e-07	0.4554	0.6331	2	rs7305125;rs17404179
rs9669403	101	RP11-96H19.1	12	46798900	G	A	0.3921	-0.0113104	0.00186583	1.3e-09	1.3e-08	4.5e-10	1.7e-09	6.6e-05	2.55e-08	0.001176	0.1382	0.9018	1	rs9669403
rs145775785	102	RP11-230G5.2	12	65902265	C	T	0.01259	-0.0427313	0.00771073	3e-08	1.2e-05	3.6e-09	3.5e-10	0.017	6.28e-08	0.018586	0.3289	0.2163	1	rs145775785
rs117460346	103	HMGA2:RP11-366L20.3	12	66329978	C	A	0.02355	0.0343149	0.00588857	5.6e-09	3.5e-08	2.4e-10	2e-13	1.4e-06	2.16e-11	1.13e-05	0.456	0.8356	2	rs117460346;rs78145366
rs7306710	103	HMGA2	12	66376091	T	C	0.47	0.0254532	0.00183034	5.8e-44	1.7e-38	1.4e-49	2e-64	2.3e-20	1.39e-58	2.51e-18	0.04405	0.7919	9	rs7306710;rs343086;rs1156095;rs867633;rs922626;rs61921611;rs61293802;rs2884593;rs61921616
rs1871675	103	RP11-366L20.4	12	66411692	A	G	0.3718	0.0190193	0.0018932	9.6e-24	6.1e-14	5.2e-26	3.9e-24	0.002	2.32e-19	0.002702	0.9941	0.2905	5	rs1871675;rs10878361;rs7962295;rs78145366;rs11176006
rs11176018	103	RNA5SP362	12	66451720	T	G	0.2716	0.0125781	0.00203609	6.5e-10	6.2e-06	3.2e-12	1.8e-08	0.58	2.3e-08	0.642108	0.8093	0.6323	1	rs11176018
rs2647873	104	LINC00485	12	103081192	A	G	0.4813	0.0108696	0.0018195	2.3e-09	2.5e-11	5.5e-11	1.6e-13	1.5e-11	2.86e-12	1.15e-12	0.5513	0.0636	1	rs2647873
rs3184504	105	SH2B3	12	111884608	T	C	0.4827	-0.0176084	0.00181528	3e-22	3.6e-19	1e-26	1e-21	2.6e-37	2.57e-19	1.37e-33	0.08922	0.1317	7	rs3184504;rs12828640;rs10849925;rs1265565;rs3809272;rs10744774;12:112850727_CAAAT_C
rs58235019	105	PTPN11	12	112896840	A	AG	0.4019	-0.0133924	0.00186946	7.8e-13	3.4e-13	7.7e-17	0.019	0.0023	NA	NA	NA	NA	3	rs58235019;rs10744774;12:112850727_CAAAT_C
rs117331145	106	OASL	12	121488995	C	T	0.008367	0.0616215	0.00928063	3.1e-11	1.7e-06	4.4e-12	2.8e-05	0.027	7.72e-06	0.009662	0.1398	NA	2	rs117331145;rs117053076
rs749161312	107	PDX1	13	28499583	CCCCTCCTCT	C	0.2118	0.0130086	0.00223583	5.9e-09	2.8e-06	2.7e-10	NA	NA	0.0013	NA	NA	NA	1	rs749161312
rs9603672	108	LINC00332	13	40648257	G	A	0.1081	0.0187873	0.00290664	1e-10	1.2e-08	4.1e-12	4.4e-12	0.0035	1.41e-12	0.007794	0.7424	0.9824	1	rs9603672
rs7322987	109	ITM2B	13	48802754	C	T	0.2766	-0.012986	0.00203492	1.8e-10	3.8e-06	4.3e-09	8.4e-10	7.4e-07	2e-09	5.66e-07	0.8916	0.2217	2	rs7322987;rs55761026
rs61627123	110	KLF5	13	73625868	T	C	0.1796	0.0157868	0.0023786	3.2e-11	3.7e-06	1.4e-11	1.6e-08	0.053	4.44e-07	0.114868	0.4673	0.2359	2	rs61627123;rs11465047
rs2775139	111	RNF219-AS1	13	78636791	C	T	0.2777	-0.0115308	0.00203883	1.6e-08	3.6e-05	7.7e-08	3.5e-10	0.025	1.34e-09	0.039723	0.004599	0.3234	1	rs2775139
rs12889267	112	ARHGEF40	14	21542766	A	G	0.1677	0.0150936	0.00243005	5.3e-10	2.3e-05	2e-09	2.9e-07	5.3e-07	2.49e-06	2.08e-06	0.07585	0.7044	2	rs12889267;rs1958395
rs72681869	113	SOS2	14	50655357	G	C	0.01085	-0.0472368	0.00861105	4.1e-08	2.8e-08	6.1e-09	4.2e-11	0.028	5.94e-10	0.155182	0.2311	NA	1	rs72681869
rs74819596	114	RP11-566J3.4	14	101207166	C	T	0.111	0.0177718	0.00290824	9.9e-10	4.1e-08	4.6e-10	8e-13	0.99	6.93e-10	0.988927	0.2238	0.007604	2	rs74819596;rs72698731
rs339969	115	RP11-219B17.1:RORA	15	60883281	C	A	0.3834	-0.0123032	0.00186686	4.4e-11	2.9e-07	8.7e-13	1.5e-12	8.3e-09	2.18e-10	2.36e-06	0.1267	0.6664	1	rs339969
rs2071382	116	FES	15	91428197	T	C	0.4757	-0.0107541	0.00182246	3.6e-09	6.8e-08	2.8e-10	9.1e-17	4.6e-26	2.05e-12	2.65e-20	0.17	0.7086	2	rs2071382;rs764429222
rs55958435	117	NR2F2-AS1	15	96852638	A	G	0.2537	0.0173944	0.00210847	1.6e-16	3.1e-13	1.8e-16	4.3e-18	4.4e-05	1.56e-16	0.00054	0.9948	0.05135	2	rs55958435;rs2398162
rs8034564	118	RP11-35O15.1	15	99190601	G	A	0.4183	0.0148132	0.00185343	1.3e-15	1.6e-13	7e-18	8.5e-23	3.5e-06	2.2e-18	1.72e-05	0.1864	0.6133	1	rs8034564
rs2871865	118	IGF1R	15	99194896	C	G	0.113	0.020796	0.0028482	2.8e-13	1.5e-07	2.5e-13	2.4e-11	1.7e-07	5.35e-09	1.95e-07	0.003537	0.8338	3	rs2871865;rs2311313;rs36122165
rs36012	119	SLC6A2	16	55730724	G	A	0.4344	0.0104794	0.0018298	1e-08	2.6e-05	5.5e-10	3.3e-08	0.00015	4.87e-07	0.000268	0.5446	0.2242	1	rs36012
rs79631548	120	CES4A	16	67033847	G	A	0.03185	0.0293112	0.00532385	3.7e-08	4.7e-06	5.4e-09	1.6e-06	0.002	2.5e-06	0.00119	0.05751	0.1466	1	rs79631548
rs11658881	121	SMG6	17	2072949	A	G	0.4169	0.0103924	0.00184479	1.8e-08	0.00032	8.3e-09	1.3e-05	0.011	2.72e-05	0.014207	0.239	0.8645	1	rs11658881
rs12947697	122	DLG4	17	7089617	C	T	0.06163	0.0205021	0.00372201	3.6e-08	0.0044	6.6e-09	2.1e-07	0.069	2.08e-06	0.065033	0.2225	0.829	3	rs12947697;rs77549883;rs17805277
rs11867639	122	DLG4	17	7103074	G	A	0.406	-0.0211722	0.00185283	3.1e-30	5.4e-13	6.1e-31	2.8e-27	1.9e-09	5.11e-23	4.46e-07	0.1087	0.9472	10	rs11867639;17:7096707_TC_T;rs222855;rs222837;rs77234976;rs137931761;rs77549883;17:7170003_CAA_C;rs4796392;rs17805277
rs222847	122	SLC2A4	17	7185417	T	A	0.04618	-0.0262462	0.00424946	6.6e-10	3.9e-07	7.1e-10	9.6e-06	0.01	1.68e-05	0.034695	0.02698	0.4705	4	rs222847;rs41283393;rs113329386;rs137931761
rs9899849	122	AC026954.6	17	7234983	G	A	0.2482	0.0127841	0.00211162	1.4e-09	3.3e-05	1.8e-08	8.8e-08	0.082	7.09e-08	0.052096	0.06739	0.8384	4	rs9899849;rs77549883;rs17805277;rs9905997
rs35850753	122	TP53	17	7578671	C	T	0.01675	-0.0409203	0.00659955	5.6e-10	1.7e-09	1.6e-12	1.8e-13	0.0001	1.03e-10	0.000328	0.0001752	0.8619	1	rs35850753
17:25618224_GA_G	123	MIR4522	17	25618224	GA	G	0.3832	-0.0146259	0.0018754	6.2e-15	1.5e-07	1.2e-13	NA	NA	NA	NA	NA	NA	1	17:25618224_GA_G
rs7223535	124	ATAD5	17	29211667	G	A	0.2675	0.0133177	0.00204725	7.8e-11	3.3e-10	1e-12	2.8e-15	2.2e-07	2.12e-13	9.62e-06	0.2026	0.1434	1	rs7223535
rs11537608	124	ADAP2	17	29285075	C	T	0.02271	0.035632	0.00608352	4.7e-09	3e-09	1.3e-11	1.8e-10	0.00018	9.29e-10	0.004573	0.2714	0.1314	1	rs11537608
rs142287960	125	EPB41L3	18	5620131	T	TA	0.249	-0.0120848	0.00210326	9.2e-09	0.00011	1.4e-08	NA	NA	NA	NA	NA	NA	1	rs142287960
rs2602708	126	UHRF1	19	4915341	G	A	0.3283	0.0119465	0.00193439	6.6e-10	2.6e-09	5.2e-12	1.6e-09	0.00033	1.04e-09	1.28e-05	0.8863	0.9362	4	rs2602708;rs2779165;rs1982468;rs74172676
rs751248074	127	DNMT1	19	10319372	T	TCTCA	0.4344	0.0102159	0.00184875	3.3e-08	1.4e-07	5.3e-09	NA	NA	NA	NA	NA	NA	1	rs751248074
rs41355649	128	CEBPA:CTD-2540B15.11	19	33790556	G	A	0.0708	0.0206318	0.00358915	9e-09	5.9e-09	6e-10	5e-13	0.006	1.17e-10	0.003842	0.1803	0.5719	2	rs41355649;rs73035067
rs8106744	129	TTC9B	19	40721877	G	C	0.2577	0.011441	0.00206041	2.8e-08	1e-08	5.7e-09	4.1e-10	0.022	4.13e-09	0.062857	0.1658	0.6465	1	rs8106744
rs116849452	130	ZNF888	19	53412999	C	G	0.04874	0.0234034	0.00402761	6.2e-09	0.13	8.5e-07	0.078	0.13	0.101541	0.183509	0.7682	0.007891	1	rs116849452
rs3810232	131	RPS9	19	54704760	A	C	0.3995	0.0104069	0.00185262	1.9e-08	9.3e-08	4e-09	3.3e-13	7.2e-05	1.39e-11	0.000297	0.5314	0.1974	2	rs3810232;rs11666543
rs79905819	132	SLX4IP	20	10616168	C	A	0.06146	-0.0212323	0.00378434	2e-08	1.5e-05	2.8e-08	5.8e-06	0.0013	2.14e-06	0.00131	0.4526	0.281	1	rs79905819
rs7828	132	JAG1	20	10619014	A	C	0.3219	0.0109207	0.00194326	1.9e-08	2.6e-06	1.9e-08	7.4e-09	0.00031	5.89e-09	0.00021	0.8331	0.2675	1	rs7828
rs2423514	132	RP11-103J8.1	20	10693337	A	G	0.461	-0.0115232	0.00182219	2.6e-10	1.6e-08	2.8e-11	8.5e-13	1.5e-06	1.13e-11	8.45e-07	0.2655	0.1897	1	rs2423514
rs6033062	133	RP4-734C18.1	20	11207419	T	A	0.4596	-0.0103049	0.00182716	1.7e-08	1.4e-07	1.2e-09	6e-14	1.8e-05	5.17e-10	0.000266	0.00503	0.0005069	1	rs6033062
rs111405491	134	FOXA2	20	22562098	A	AG	0.03783	-0.0261348	0.00478636	4.8e-08	2.8e-06	8.9e-09	0.043	0.16	NA	NA	NA	NA	1	rs111405491
rs11698914	135	COMMD7	20	31327144	C	G	0.2292	0.018424	0.0021909	4.1e-17	2.7e-18	6.2e-20	1e-28	4.1e-05	1.21e-24	4.9e-05	0.5962	0.5064	4	rs11698914;rs6141769;20:31274734_TGGCTTA_T;rs2424898
rs4812442	136	MAFB	20	39198468	T	C	0.3905	-0.0145137	0.00187945	1.1e-14	6.7e-12	3.5e-19	4.8e-19	9.6e-05	3.06e-16	0.001153	0.2588	0.9813	1	rs4812442
rs2296528	137	STX16-NPEPL1:NPEPL1	20	57274151	G	C	0.3656	-0.0115393	0.00188079	8.5e-10	8.4e-10	9.4e-09	4.1e-11	0.47	2.74e-10	0.130183	0.1735	0.8929	2	rs2296528;rs6100172
rs817329	138	ZNF512B	20	62597694	T	G	0.4081	0.0107151	0.00185862	8.2e-09	2.8e-08	9.7e-11	8.1e-10	4.5e-07	2.29e-09	1.78e-06	0.4064	0.5586	1	rs817329
rs2049939	139	KREMEN1	22	29483920	G	C	0.3463	0.013847	0.00190511	3.6e-13	6.8e-08	3.7e-14	6.3e-11	0.83	1.02e-09	0.607549	0.5558	0.7746	1	rs2049939
rs73167082	140	MKL1	22	40885499	T	C	0.07892	0.0180241	0.00329646	4.6e-08	0.00034	1.2e-07	NA	NA	0.678312	NA	NA	NA	1	rs73167082
rs55906059	141	MEI1	22	42184143	C	T	0.09486	0.0218267	0.00315286	4.4e-12	2.4e-06	3e-13	1.1e-11	0.00017	1.49e-12	0.001159	0.04595	0.6447	1	rs55906059
rs7285579	142	LINC00899	22	46441980	C	T	0.2872	0.011499	0.00200007	9e-09	7.7e-08	4.4e-11	6.2e-12	0.00097	2.66e-09	0.003834	0.03519	0.02734	1	rs7285579
rs1801645	143	PIM3	22	50356850	C	T	0.262	-0.0120801	0.00207382	5.7e-09	8.2e-05	3.9e-10	2e-09	0.00097	3.04e-08	0.005383	0.5674	0.7615	2	rs1801645;rs28681372
bp = base pair position
MAF = Minor allele frequency
SE = Standard error
GWASs:
Juliusdottir T, et al. Distinction between the effects of parental and fetal genomes on fetal growth. Nat Genet. 2021;53(8):1135-42.
Warrington NM,, et al. Maternal and fetal genetic effects on birth weight and their relevance to cardio-metabolic risk factors. Nature Genetics. 2019;51(5):804-14.
Solé-Navais P, et al. Genetic effects on the timing of parturition and links to fetal birth weight. Nature Genetics. 2023;55(4):559-67.
Liu X, et al. Variants in the fetal genome near pro-inflammatory cytokine genes on 2q13 associate with gestational duration. Nature Communications. 2019;10(1):3927.

## Sheet: ESM Table 8 - Novel loci 
ESM Table 8: Novel loci identified in the continuous GWAS analysis using the winsorization of birthweight method.
Variant	Nearest gene	Chromosome	Position (bp)	Effect allele	MAF	Beta	SE	P-value	mtCOJO Beta	mtCOJO SE	mtCOJO P-value	Imputation info	Phenotypes previously associateda	Evidence for association in deCODE Study over and above UKBB?b	Nearest gene functionc
1:113501899_AGGT_A	SLC16A1-AS1	1	113501899	AGGT	0.2286	0.0109455	0.00183185	2.3e-09	NA	NA	NA	0.98947	Osteoarthritis	NA	SLC16A1 is a bidirectional proton-coupled monocarboxylate transporter. Plays a role in cellular responses to a high-fat diet by modulating the cellular levels of lactate and pyruvate that contribute to the regulation of central metabolic pathways and insulin secretion, with concomitant effects on plasma insulin levels and blood glucose homeostasis.
rs78444298	EDEM3	1	184672098	G	0.01491	0.0302877	0.00549567	3.6e-08	0.0286616	0.00578868	7.37124e-07	1	Body size, body height, Estimated glomerular filtration rate	Yes p=1.5E-04 to p=1.1E-07	Quality control in the endoplasmic reticulum (ER) ensures that only properly folded proteins are retained in the cell through recognition and degradation of misfolded or unassembled proteins. EDEM3 belongs to a group of proteins that accelerate degradation of misfolded glycoproteins in the ER.
2:111875799_GA_G	ACOXL	2	111875799	GA	0.4672	-0.00938794	0.00154265	1.2e-09	NA	NA	NA	0.963313	Blood cell fractions	NA	Predicted to enable acyl-CoA oxidase activity; fatty acid binding activity; and flavin adenine dinucleotide binding activity.
rs111864601	CUL3	2	225388104	T	0.4533	0.00891054	0.00155073	9.1e-09	NA	NA	NA	0.958573	NA	NA	The encoded protein plays a critical role in the polyubiquitination and subsequent degradation of specific protein substrates as the core component and scaffold protein of an E3 ubiquitin ligase complex.
rs11709779	KLF7P1	3	170649012	C	0.3598	-0.00909331	0.0015712	7.1e-09	-0.0092983	0.00163918	1.4069e-08	0.999758	Type 2 diabetes, Weight, BMI, Impedance measures, Waist circumference, Hip circumference, Blood sugar	Yes p=1.8E-04 to p=1.8E-06	KLF7P1 is a Pseudogene.
rs2291714	AREGB	4	75485813	C	0.3141	-0.0100258	0.00182217	3.8e-08	-0.0107418	0.0018933	1.39835e-08	0.878697	NA	NA	The protein encoded by AREGB is a member of the epidermal growth factor family. It is an autocrine growth factor as well as a mitogen for astrocytes, Schwann cells and fibroblasts. It is related to epidermal growth factor (EGF) and transforming growth factor alpha (TGF-alpha). The protein interacts with the EGF/TGF-alpha receptor to promote the growth of normal epithelial cells, and it inhibits t…
rs538957912	ARRDC3	5	90574984	C	0.1501	0.0132483	0.00219737	1.6e-09	NA	NA	NA	0.959169	NA	NA	This gene encodes a member of the arrestin family of proteins, which regulate G protein-mediated signaling.
6:41909521_CCG_C	CCND3	6	41909521	CCG	0.09245	0.0179795	0.00312855	9.1e-09	NA	NA	NA	0.885809	Mean corpuscular hemoglobin, red blood cell count	NA	The protein encoded by this gene belongs to the highly conserved cyclin family, whose members are characterized by a dramatic periodicity in protein abundance through the cell cycle. Cyclins function as regulators of CDK kinases.
rs7748510	CGA	6	87784311	G	0.2356	0.0107605	0.00183609	4.6e-09	0.0103545	0.00190375	5.35841e-08	0.980711	Sitting height	Yes p=3.2E-06 to p=3.9E-07	The four human glycoprotein hormones chorionic gonadotropin (CG), luteinizing hormone (LH), follicle stimulating hormone (FSH), and thyroid stimulating hormone (TSH) are dimers consisting of alpha and beta subunits that are associated noncovalently. The alpha subunits of these hormones are identical, however, their beta chains are unique and confer biological specificity. The protein encoded by t…
6:88049043_CGTGT_C	SMIM8	6	88049043	CGTGT	0.3976	-0.00952169	0.00165769	9.2e-09	NA	NA	NA	0.869963	NA	NA	SMIM8 is predicted to be integral component of the membrane.
rs760277758	CHN2	7	29340089	AT	0.3052	0.0100947	0.00167122	1.5e-09	NA	NA	NA	0.98505	NA	NA	This gene encodes a guanosine triphosphate (GTP)-metabolizing protein. Activity of the coded protein is important in cell proliferation and migration.
rs6462990	SUGCT	7	40913646	T	0.4095	0.00908446	0.00154496	4.1e-09	0.00976381	0.00160604	1.20593e-09	0.989455	Birth weight*, red blood cell count	Yes p=7.1E-06 to p=7.5E-08	This gene encodes a protein that is similar to members of the CaiB/baiF CoA-transferase protein family. Mutations in this gene are associated with glutaric aciduria type III.
rs11375604	A1CF	10	52646867	G	0.2028	0.0121753	0.00200392	1.2e-09	NA	NA	NA	0.970669	NA	NA	The product of A1CF is an essential component of the apolipoprotein B mRNA editing enzyme complex. Diseases associated with A1CF include Lynch Syndrome 2.
rs4757634	PARVA	11	12596885	A	0.4463	-0.00866243	0.00155165	2.4e-08	-0.00728392	0.00161796	6.73409e-06	0.993391	NA	Yes p=3.2E-05 to p=1.9E-06	This gene encodes a member of the parvin family of actin-binding proteins. Parvins are associated with focal contacts and contain calponin homology domains that bind to actin filaments. The encoded protein is part of the integrin-linked kinase signaling complex and plays a role in cell adhesion, motility and survival.
rs67254669	ABCC8	11	17470143	A	0.003976	-0.169544	0.0219988	1.3e-14	NA	NA	NA	0.998813	Birth weight*, Type 2 diabetes	NA	The protein encoded by this gene is a member of the superfamily of ATP-binding cassette (ABC) transporters. This protein functions as a modulator of ATP-sensitive potassium channels and insulin release. Mutations in the ABCC8 gene and deficiencies in the encoded protein have been observed in patients with hyperinsulinemic hypoglycemia of infancy, an autosomal recessive disorder of unregulated and…
rs528647	BUD13	11	116523821	C	0.1143	-0.0147501	0.00253424	5.9e-09	-0.0140292	0.00262674	9.2489e-08	0.967554	Cholesterols	Yes p=2.3E-06 to p=2.6E-07	Enables RNA binding activity. Involved in mRNA splicing, via spliceosome. Located in nucleoplasm. Part of U2-type precatalytic spliceosome.
11:122500489_CT_C	UBASH3B	11	122500489	CT	0.1421	0.01373	0.00231381	3e-09	NA	NA	NA	0.9647	Blood cell counts	NA	This gene encodes a protein that contains a ubiquitin associated domain at the N-terminus, an SH3 domain, and a C-terminal domain with similarities to the catalytic motif of phosphoglycerate mutase. The encoded protein was found to inhibit endocytosis of epidermal growth factor receptor (EGFR) and platelet-derived growth factor receptor.
rs11222084	ADAMTS8	11	130273230	A	0.33	0.00868069	0.00156613	3e-08	0.00791815	0.00162823	1.15603e-06	1	Impedance measurmets, Blood pressure, Waist-hip ratio	Yes p=7.9E-03 to p=1.6E-03	This gene encodes a member of the ADAMTS (a disintegrin and metalloproteinase with thrombospondin motifs) protein family. Diseases associated with ADAMTS8 include Lynch Syndrome 2 and Weill-Marchesani Syndrome.
rs35681675	DLEU1	13	51130374	T	0.4105	0.00856836	0.00157024	4.9e-08	-0.0104803	0.00179197	4.9607e-09	0.980731	Heel bone mineral density	No	DLEU7 (Deleted In Lymphocytic Leukemia 7) is a Protein Coding gene. Diseases associated with DLEU7 include chronic lymphocytic leukemia
rs12889267	ARHGEF40	14	21542766	A	0.1332	0.0121656	0.00202791	2e-09	0.0110872	0.00211095	1.50281e-07	1	Puls rate, Impedance measurments, Birthweight, Height	Yes p=2.3E-05 to p=2.9E-07	ARHGEF40 (Rho Guanine Nucleotide Exchange Factor 40) is a Protein Coding gene. Diseases associated with ARHGEF40 include Fallopian Tube Carcinoma and Tinea Manuum.
rs759112030	ARHGEF40	14	21555087	AAATC	0.2455	-0.00893949	0.00161835	3.3e-08	NA	NA	NA	0.917156	NA	NA
rs369279418	SLC9A5	16	67300812	CT	0.04771	0.022308	0.00375817	2.9e-09	NA	NA	NA	0.856453	Estimated BMD, Heel bone mineral density	No	Predicted to be involved in potassium ion transmembrane transport; regulation of intracellular pH; and sodium ion import across plasma membrane.
rs9921675	C16orf95	16	87270478	A	0.2952	-0.00954151	0.00172471	3.2e-08	NA	NA	NA	0.994751	Height	No	Uncharacterized Protein.
rs145763145	SMG6	17	2152185	C	0.3439	0.0100507	0.00163724	8.3e-10	NA	NA	NA	0.968185	Heel bone mineral density	No	This gene encodes a component of the telomerase ribonucleoprotein complex responsible for the replication and maintenance of chromosome ends. The encoded protein also plays a role in the nonsense-mediated mRNA decay (NMD) pathway, providing the endonuclease activity near the premature translation termination codon that is needed to initiate NMD. Diseases associated with SMG6 include Pancreatic Ad…
rs61750863	CCNE1	19	30312976	A	0.003976	0.0726216	0.0131174	3.1e-08	NA	NA	NA	1	NA	Yes p=6.6E-07 to p=1.0E-07	The protein encoded by this gene belongs to the highly conserved cyclin family, whose members are characterized by a dramatic periodicity in protein abundance through the cell cycle. Cyclins function as regulators of CDK kinases.
rs200876443	PTOV1:AC018766.4	19	50363585	CAG	0.04076	-0.0225814	0.00406371	2.7e-08	NA	NA	NA	1	Arms-arm fat ratio	No	This gene encodes a protein that was found to be overexpressed in prostate adenocarcinomas.
rs35704817	IFNGR2	21	34769729	G	0.03579	-0.0227018	0.00413552	4e-08	-0.0227107	0.00437039	2.03075e-07	1	NA	No	This gene encodes the non-ligand-binding beta chain of the gamma interferon receptor.
*Signficant for birthweight on the Neale UKBB GWAS website (https://www.nealelab.is/uk-biobank)
CHR: Chromosome; BP: Basepair; MAF: Minor Allele Frequency; SE: Standard Error; P: P-value; UKBB: UK Biobank
a)Previous associations with other phenotypes were identified using GWAS Atlas - only a subset of phenotypes are presented who were deemed relevant.
b)Yes means P-value in deCODE study lower than in truncated UK Biobank GWAS; No means P-value in deCODE study higher than in truncated UK Biobank GWAS; N/A means variant not reported in deCODE GWAS. The P-values from the truncated GWAS and from the deCODE study are shown for SNPs where the P-value in the deCODE study was lower than in the truncated UK Biobank GWAS
c)Gene description summarized from NCBI and GeneCards(42).

## Sheet: ESM Table 9 - GC matrix of BW
ESM Table 9: Genetic correlation matrix of birthweights
Phenotype	Own birthweight (EGG)	Birthweight (all values)	Birthweight between 2.5-4.5kg	Winsorized birthweight	Low birthweight	High birthweight
Own birthweight (EGG)
Birthweight (all values)	0.98 (0.01)
Birthweight between 2.5-4.5kg	0.998 (0.005)	0.998 (0.01)
Winsorized birthweight	0.99 (0.01)	0.999 (0.001)	1 (0.007)
Low birthweight	-0.74 (0.04)	-0.84 (0.02)	-0.73 (0.04)	-0.80 (0.03)
High birthweight	0.91 (0.04)	0.89 (0.03)	0.91 (0.05)	0.93 (0.04)	- 0.46 (0.08)

## Sheet: ESM Table 10 - GC
ESM Table 10: Genetic correlation between low and high birthweight and other traits
	Low Birthweight			High Birthweight
Trait	rG	SE	P-value	rG	SE	P-value
Own birthweight EGG	-0.74	0.04	3.6e-89	0.91	0.04	1.05e-98
BW UKBB all birthweights	-0.84	0.02	1.12e-296	0.89	0.03	2.22e-177
BW UKBB 2.5-4.5kg	-0.73	0.04	8.12e-70	0.91	0.05	1.02e-77
BW windsorized	-0.7992	0.0295	4.03e-161	0.9314	0.0369	1.24e-140
Own Gestational Age	-0.2115	0.0675	0.0017	0.0489	0.082	0.5511
Maternal Gestational Age	-0.3155	0.06	1.4936e-07	0.2187	0.0665	0.001
Infant head circumference	-0.3302	0.0991	0.0009	0.2992	0.0953	0.0017
Birth length	-0.6819	0.0898	3.15e-14	0.6222	0.0838	1.1e-13
Childhood height (2010)	-0.27	0.0684	7.87e-05	0.209	0.0775	0.007
Adult height	-0.3226	0.0275	7.23e-32	0.3149	0.0293	5.3e-27
Waist circumference	0.0465	0.038	0.2216	0.2995	0.0443	1.39e-11
Hip Circumference	-0.0355	0.0406	0.3829	0.3266	0.041	1.53e-15
Waist to hip ratio	0.1643	0.0409	5.97e-05	0.136	0.0451	0.0026
Body mass index	0.1281	0.0248	2.43e-07	0.2467	0.0291	2.13e-17
Obesity (adult)	0.0938	0.0476	0.0485	0.263	0.052	4.2e-07
Obesity (child)	-0.085	0.0582	0.1438	0.3309	0.0623	1.08e-07
Pubertal growth	-0.27	0.0684	7.87e-05	0.209	0.0775	0.007
Late growth	-0.0469	0.1135	0.6797	-0.012	0.1123	0.915
Coronary artery disease	0.3293	0.0416	2.6e-15	-0.0723	0.0472	0.1253
High blood pressure	0.3028	0.036	4.04e-17	-0.053	0.0358	0.1394
Systolic blood pressure	0.2684	0.0362	1.27e-13	-0.1262	0.0362	0.0005
Diastolic blood pressure	0.1861	0.0381	1.04e-06	-0.0418	0.0365	0.2519
Total cholesterol	0.1502	0.0538	0.0053	-0.08	0.0552	0.1475
Triglycerides	0.152	0.0415	0.0002	0.0101	0.047	0.8307
Low-density lipoprotein	0.1829	0.0775	0.0183	-0.0762	0.0698	0.2752
High-density lipoprotein	-0.1193	0.0465	0.0103	-0.0349	0.0538	0.5157
T2D	0.2792	0.0355	3.74e-15	-0.2206	0.0737	0.0028
2h glucose	0.1643	0.0633	0.0095	-0.2206	0.0737	0.0028
Fasting glucose	0.1314	0.0427	0.0021	-0.1086	0.0469	0.0206
Fasting insulin	0.153	0.0489	0.0017	-0.2107	0.0474	8.95e-06
HOMA-B	0.0077	0.0846	0.9274	-0.1338	0.0885	0.1305
HOMA-IR	0.1478	0.0901	0.101	-0.1337	0.0947	0.1581
HbA1C	0.0977	0.0523	0.0617	-0.0247	0.069	0.72
Bonferroni adjusted p-value: 0.0015
Outcomes are bolded if significant after p-value adjustment
